# Supplementary material for: Insights into the physiological, molecular, and genetic regulators of albinism in Camellia sinensis leaves
Source: Front Genet. 2023 Sep 6;14:1219335. doi: 10.3389/fgene.2023.1219335 (PMC10516542; doi:10.3389/fgene.2023.1219335)
Supplement: Supplementary file 1 [file Table2.XLSX]

## Sheet: Sheet1
Tables S2. Statistics for transcriptomics
﻿Sample	Raw Reads	Clean Reads	Base(G)	Reads mapped	Unique mapped	Error Rate(%)	Q20(%)	Q30(%)	GC Content(%)
G1	47522822	43849618	6.58	39008014(88.96%)	36669708(83.63%)	0.03	96.72	91.24	44.19
G2	49520872	44980814	6.75	40427066(89.88%)	38029323(84.55%)	0.03	96.97	91.79	44.54
G3	53995762	48212540	7.23	42905025(88.99%)	40351709(83.70%)	0.03	97.01	91.88	44.03
A1	53582296	50624174	7.59	45536688(89.95%)	42903856(84.75%)	0.03	96.82	91.44	44.12
A2	53287286	50399244	7.56	45334078(89.95%)	42710383(84.74%)	0.03	96.93	91.68	44.24
A3	50992570	48005134	7.2	43169916(89.93%)	40707763(84.80%	0.03	96.87	91.47	44.14
