# Supplementary material for: Insights into the physiological, molecular, and genetic regulators of albinism in Camellia sinensis leaves
Source: Front Genet. 2023 Sep 6;14:1219335. doi: 10.3389/fgene.2023.1219335 (PMC10516542; doi:10.3389/fgene.2023.1219335)
Supplement: Supplementary file 3 [file Table6.xlsx]

## Sheet: Feuil1
Table S6. Forward and reverse primers used of qRT-PCR based verification of expression of selected genes
Gene ID	Description	Pathwqays	Forward primer sequence	Reverse primer seqeunce
TEA000346	NDR1/HIN1-like protein 6 [Olea europaea var. sylvestris]	Carotenoid biosynthesis	CCCACACGTTAGTGATTCCA	ATTTGCATGCATGAAGCGTA
TEA000393	ubiquinol oxidase 4, chloroplastic/chromoplastic [Vitis vinifera]	Carotenoid biosynthesis	GGAACCTTCAAGTGCAAAGG	ATGCCAATGAAGGGTAAGGG
TEA000883	carotenoid cleavage dioxygenase [Camellia sinensis]	Carotenoid biosynthesis	GGTAAAATGGGTGTCCGTCA	CCCTAGCCGATGGGTTTAAT
TEA003616	chlorophyll a-b binding protein 8, chloroplastic [Quercus suber]	Chlorophyll biosynthesis	GGACCAAAAGTTTGACACGG	GGAGGTGAGAAGTCGCGTAG
TEA013536	protochlorophyllide reductase [Camellia sinensis]	Chlorophyll biosynthesis	CCTTCACTTCAAATCCGTCAA	TTTGGTTTGCATAGATGCTCTT
novel.14727	chlorophyll a-b binding protein 13, chloroplastic [Vitis vinifera]	Chlorophyll biosynthesis	TCGACCCAAATTTACTTTTATGA	AAGTAAATGCACACAATTAGAATTACA
TEA000051	chlorophyllase-2 [Camellia sinensis]	Chlorophyll biosynthesis	CCTAGCCCCATCAAATCTCA	CTTTTCCCGAGTTGCCATTA
TEA000184	chlorophyll a-b binding protein of LHCII type 1 [Vitis vinifera]	Chlorophyll biosynthesis	GAAATTGAAAGGGACAGTTGC	TCCGTCCGTATGTGTGTACG
TEA000303	photosystem II 44 kDa protein (chloroplast) [Camellia sinensis]	Chlorophyll biosynthesis	GCTTCCCTAAAACTGCCAAA	TGAATTTTGGTGCTTTGCTG
TEA000445	ABC transporter C family member 3 [Glycine soja]	Chlorophyll biosynthesis	GTGGCCTATGCCAGTGAAAC	CTCAAGAGGATGGATTGGGA
TEA000535	probable arabinosyltransferase ARAD1 [Arachis duranensis]	Chlorophyll biosynthesis	AACGTGCCCATGTCTAAAGG	GTTTTGACCCACTTTCCCCT
TEA000669	sulfite oxidase-like [Cucurbita moschata]	Chlorophyll biosynthesis	GACCTGCTCTGATACCACCC	GGCCTTTTATCGGGATTTGT
TEA000784	cinnamoyl-CoA reductase family protein [Camellia sinensis]	Chlorophyll biosynthesis	CAAGTTGAAGTGCAGCGTACA	TAGGGTTGGAAATGCCAGAG
TEA000834	lipoxygenase [Camellia sinensis]	Chlorophyll biosynthesis	ATAATGCGACCCATCCTCAA	CCCACCGTCTCTAACCAAGA
TEA000443	two-component response regulator ARR1 isoform X2 [Ricinus communis]	Flavonoid biosynthesis	TGCATGAGCTAAGGGAAAGG	TGGTGGCAATTTGCAAGTAA
TEA000300	protein STAY-GREEN, chloroplastic-like [Nicotiana attenuata]	Stay green	GCAGAGATGAGGGGAGTCAG	TCGTTTTAGAAAGCCGAACG
TEA000887	iron superoxide dismutase 1a [Camellia sinensis]	Stay green	GCAGCAACCTTTATGTATGTG	GAAACTGGAAACTCATTGGA
TEA000978	RF-1 domain-containing protein/PCRF domain-containing protein [Cephalotus follicularis]	Stay green	AGTGGGCCGAAGTGATTAAA	TTTCCTGTGTTTCCTTTCGC
Actin			ACCCTCCCTCCATGAATTTT	CCTCCATCTCATCTCATCCC
