# Supplementary material for: Insights into the physiological, molecular, and genetic regulators of albinism in Camellia sinensis leaves
Source: Front Genet. 2023 Sep 6;14:1219335. doi: 10.3389/fgene.2023.1219335 (PMC10516542; doi:10.3389/fgene.2023.1219335)
Supplement: Supplementary file 4 [file Table4.XLSX]

## Sheet: Sheet1
Table S4. transcription factors identified as DEGs
Gene ID	G1	G2	G3	A1	A2	A2	KEGG	NR	Swissprot	Name	Pfam	TFs family	TFs category	GO	KOG
TEA000303	2.11	1.92	1.38	7.35	4.28	9.75	K00411 ubiquinol-cytochrome c reductase iron-sulfur subunit [EC:7.1.1.8] | (RefSeq) ethylene-responsive transcription factor ERF113-like (A)	ethylene response factor 14 [Actinidia deliciosa]	EF113_ARATH RecName: Full=Ethylene-responsive transcription factor ERF113; AltName: Full=Protein RELATED TO AP2 6L {ECO:0000305};	A0A4S4EX95_CAMSI RecName: Full=AP2/ERF domain-containing protein {ECO:0000259|PROSITE:PS51032};	PF00847.20:AP2 domain	AP2/ERF-ERF	AP2/ERF->AP2/ERF-ERF	GO:0005634,nucleus; GO:0003700,DNA-binding transcription factor activity; GO:0000976,transcription regulatory region sequence-specific DNA binding; GO:0071497,cellular response to freezing; GO:0009873,ethylene-activated signaling pathway; GO:0019760,glucosinolate metabolic process; GO:0045893,positive regulation of transcription, DNA-templated; GO:0009737,response to abscisic acid; GO:0009723,res…	ko00190: Oxidative phosphorylation; ko01100: Metabolic pathways
TEA000749	0.96	1.35	2.29	4.69	3.09	5.9	K09422 transcription factor MYB, plant | (RefSeq) myb-related protein 306 (A)	myb-related protein 306 [Prunus persica]	MYB06_ANTMA RecName: Full=Myb-related protein 306;	A0A4Y6JMV6_CAMSI SubName: Full=MYB96 {ECO:0000313|EMBL:QDF83077.1};	PF00249.31:Myb-like DNA-binding domain	MYB	MYB->MYB	GO:0005634,nucleus; GO:0003677,DNA binding; GO:0003674,molecular_function; GO:0003676,nucleic acid binding; GO:0005488,binding; GO:0097159,organic cyclic compound binding; GO:1901363,heterocyclic compound binding; GO:0005575,cellular_component; GO:0005622,intracellular anatomical structure; GO:0043226,organelle; GO:0043227,membrane-bounded organelle; GO:0043229,intracellular organelle; GO:0043231…	--
TEA000825	18.82	17.94	19.01	9.13	12.15	7.55	K09422 transcription factor MYB, plant | (RefSeq) transcription factor MYB114-like (A)	transcription factor MYB114-like [Durio zibethinus]	MYB4_CROXC RecName: Full=Transcription factor MYB4 {ECO:0000305}; AltName: Full=Myb-related protein 4 {ECO:0000303|PubMed:31004005}; Short=CcMYB4 {ECO:0000303|PubMed:31004005};	A0A4S4DT66_CAMSI SubName: Full=Uncharacterized protein {ECO:0000313|EMBL:THG06433.1};	PF00249.31:Myb-like DNA-binding domain	MYB	MYB->MYB	GO:0005634,nucleus; GO:0003677,DNA binding; GO:0003674,molecular_function; GO:0003676,nucleic acid binding; GO:0005488,binding; GO:0097159,organic cyclic compound binding; GO:1901363,heterocyclic compound binding; GO:0005575,cellular_component; GO:0005622,intracellular anatomical structure; GO:0043226,organelle; GO:0043227,membrane-bounded organelle; GO:0043229,intracellular organelle; GO:0043231…	--
TEA001006	11.25	22.61	23.34	33.43	47.91	52.73	--	PREDICTED: zinc finger protein CONSTANS-LIKE 9-like [Ziziphus jujuba]	MIP1A_ARATH RecName: Full=B-box domain protein 30 {ECO:0000303|PubMed:19920209}; Short=AtBBX30 {ECO:0000303|PubMed:19920209}; AltName: Full=Microprotein 1A {ECO:0000303|PubMed:27015278};	A0A4S4ERE3_CAMSI RecName: Full=B box-type domain-containing protein {ECO:0000259|PROSITE:PS50119};	PF00643.24:B-box zinc finger	Others	Others	GO:0005634,nucleus; GO:0030674,protein-macromolecule adaptor activity; GO:0008270,zinc ion binding; GO:0007623,circadian rhythm; GO:0009909,regulation of flower development; GO:0003674,molecular_function; GO:0060090,molecular adaptor activity; GO:0005488,binding; GO:0043167,ion binding; GO:0043169,cation binding; GO:0046872,metal ion binding; GO:0046914,transition metal ion binding; GO:0008150,bi…	--
TEA001067	0.13	0.06	0.63	1.76	0.86	1.81	K09286 EREBP-like factor | (RefSeq) ethylene-responsive transcription factor 5 (A)	ethylene response factor 23 [Diospyros kaki]	ERF5_TOBAC RecName: Full=Ethylene-responsive transcription factor 5; AltName: Full=Ethylene-responsive element-binding factor 4; Short=EREBP-4; AltName: Full=Ethylene-responsive element-binding factor 5 homolog; AltName: Full=NtERF4;	A0A4V3WRB4_CAMSI RecName: Full=AP2/ERF domain-containing protein {ECO:0000259|PROSITE:PS51032};	PF00847.20:AP2 domain	AP2/ERF-ERF	AP2/ERF->AP2/ERF-ERF	GO:0005634,nucleus; GO:0003677,DNA binding; GO:0003700,DNA-binding transcription factor activity; GO:0006952,defense response; GO:0009873,ethylene-activated signaling pathway; GO:0003674,molecular_function; GO:0003676,nucleic acid binding; GO:0005488,binding; GO:0097159,organic cyclic compound binding; GO:1901363,heterocyclic compound binding; GO:0140110,transcription regulator activity; GO:00069…	--
TEA001151	1.9	1.93	1.91	4.12	4.47	5.9	K00521 ferric-chelate reductase [EC:1.16.1.7] | (RefSeq) ferric reduction oxidase 7, chloroplastic-like (A)	PREDICTED: NAC domain-containing protein 92 [Vitis vinifera]	NAC87_ARATH RecName: Full=NAC domain-containing protein 87 {ECO:0000303|PubMed:15029955}; Short=ANAC087 {ECO:0000303|PubMed:15029955};	A0A4S4EWN9_CAMSI RecName: Full=NAC domain-containing protein {ECO:0000259|PROSITE:PS51005};	PF02365.15:No apical meristem (NAM) protein	NAC	NAC	GO:0005737,cytoplasm; GO:0005634,nucleus; GO:0003700,DNA-binding transcription factor activity; GO:0000976,transcription regulatory region sequence-specific DNA binding; GO:0003674,molecular_function; GO:0140110,transcription regulator activity; GO:0001067,regulatory region nucleic acid binding; GO:0003676,nucleic acid binding; GO:0003677,DNA binding; GO:0003690,double-stranded DNA binding; GO:00…	--
TEA001308	0.05	0.14	0.23	1.21	1.39	2.92	K09285 AP2-like factor, ANT lineage | (RefSeq) putative AP2/EREBP transcription factor superfamily protein (A)	PREDICTED: ethylene-responsive transcription factor WRI1-like [Ziziphus jujuba]	WRI1_ARATH RecName: Full=Ethylene-responsive transcription factor WRI1; AltName: Full=Protein ACTIVATOR OF SPORAMIN::LUC 1; AltName: Full=Protein WRINKLED 1;	A0A4S4E4D2_CAMSI SubName: Full=Uncharacterized protein {ECO:0000313|EMBL:THG10800.1};	PF00847.20:AP2 domain	AP2/ERF-AP2	AP2/ERF->AP2/ERF-AP2	GO:0005634,nucleus; GO:0003677,DNA binding; GO:0003700,DNA-binding transcription factor activity; GO:0019900,kinase binding; GO:0009873,ethylene-activated signaling pathway; GO:0008610,lipid biosynthetic process; GO:0006629,lipid metabolic process; GO:1901959,positive regulation of cutin biosynthetic process; GO:0006109,regulation of carbohydrate metabolic process; GO:0006110,regulation of glycol…	--
TEA001646	0.51	1.98	0.36	30.23	35.85	40.74	--	PREDICTED: NAC domain-containing protein 73 isoform X1 [Vitis vinifera]	NAC73_ARATH RecName: Full=NAC domain-containing protein 73 {ECO:0000303|PubMed:15029955}; Short=ANAC073 {ECO:0000303|PubMed:15029955}; AltName: Full=Protein SECONDARY WALL-ASSOCIATED NAC DOMAIN PROTEIN 2 {ECO:0000303|PubMed:18952777};	A0A4S4E2C2_CAMSI RecName: Full=NAC domain-containing protein {ECO:0000259|PROSITE:PS51005};	PF02365.15:No apical meristem (NAM) protein	NAC	NAC	GO:0005634,nucleus; GO:0003700,DNA-binding transcription factor activity; GO:0000976,transcription regulatory region sequence-specific DNA binding; GO:0045893,positive regulation of transcription, DNA-templated; GO:2000652,regulation of secondary cell wall biogenesis; GO:0006355,regulation of transcription, DNA-templated; GO:0003674,molecular_function; GO:0140110,transcription regulator activity;…	--
TEA001894	0.08	0.05	0.17	0.18	0.77	0.78	K22382 WD repeat-containing protein 26 | (RefSeq) WD repeat-containing protein 26 homolog (A)	Growth-regulating factor 5 isoform 3 [Theobroma cacao]	GRF5_ARATH RecName: Full=Growth-regulating factor 5; Short=AtGRF5; AltName: Full=Transcription activator GRF5;	A0A4S4DP20_CAMSI RecName: Full=Growth-regulating factor {ECO:0000256|RuleBase:RU367127};	PF08879.10:WRC	GRF	GRF	GO:0005634,nucleus; GO:0005524,ATP binding; GO:0048366,leaf development; GO:0006355,regulation of transcription, DNA-templated; GO:0009409,response to cold; GO:0009739,response to gibberellin; GO:0006351,transcription, DNA-templated; GO:0000166,nucleotide binding; GO:0003674,molecular_function; GO:0005488,binding; GO:0017076,purine nucleotide binding; GO:0030554,adenyl nucleotide binding; GO:0032…	--
TEA002308	42.81	34.78	33.95	20.72	14.66	13.26	K09422 transcription factor MYB, plant | (RefSeq) MYBPAR; transcription factor TT2 (A)	transcription factor MYB5e [Camellia sinensis]	MY123_ACTCC RecName: Full=Transcription factor MYB123 {ECO:0000305}; AltName: Full=Myb-related protein 123 {ECO:0000305}; Short=AcMYB123 {ECO:0000303|PubMed:30912865};	A0A4S4D0I0_CAMSI SubName: Full=Uncharacterized protein {ECO:0000313|EMBL:THF95517.1};	PF00249.31:Myb-like DNA-binding domain	MYB	MYB->MYB	GO:0005634,nucleus; GO:0003677,DNA binding; GO:0031542,positive regulation of anthocyanin biosynthetic process; GO:0045893,positive regulation of transcription, DNA-templated; GO:0003674,molecular_function; GO:0003676,nucleic acid binding; GO:0005488,binding; GO:0097159,organic cyclic compound binding; GO:1901363,heterocyclic compound binding; GO:0008150,biological_process; GO:0008152,metabolic p…	--
TEA002979	0.52	0.66	0.93	1.09	1.88	2.81	--	bel1-like homeodomain protein 3 [Quercus suber]	BLH7_ARATH RecName: Full=BEL1-like homeodomain protein 7; Short=BEL1-like protein 7;	A0A4S4D9V9_CAMSI RecName: Full=Homeobox domain-containing protein {ECO:0000259|PROSITE:PS50071};	PF07526.11:Associated with HOX	HB-BELL	HB->HB-BELL	GO:0005634,nucleus; GO:0003700,DNA-binding transcription factor activity; GO:0000981,DNA-binding transcription factor activity, RNA polymerase II-specific; GO:0000978,RNA polymerase II cis-regulatory region sequence-specific DNA binding; GO:0000976,transcription regulatory region sequence-specific DNA binding; GO:0006357,regulation of transcription by RNA polymerase II; GO:0003674,molecular_funct…	--
TEA003956	5.35	6.45	6.58	10.05	14.08	17.74	K16221 transcription factor TCP21 (protein CCA1 HIKING EXPEDITION) | (RefSeq) transcription factor TCP21-like (A)	PREDICTED: transcription factor TCP23-like [Erythranthe guttata]	TCP8_ARATH RecName: Full=Transcription factor TCP8;	A0A4S4D6M4_CAMSI RecName: Full=TCP domain-containing protein {ECO:0000259|PROSITE:PS51369};	PF03634.13:TCP family transcription factor	TCP	TCP	GO:0005634,nucleus; GO:0003700,DNA-binding transcription factor activity; GO:0000978,RNA polymerase II cis-regulatory region sequence-specific DNA binding; GO:0043565,sequence-specific DNA binding; GO:0000976,transcription regulatory region sequence-specific DNA binding; GO:0006355,regulation of transcription, DNA-templated; GO:0003674,molecular_function; GO:0140110,transcription regulator activi…	ko04712: Circadian rhythm - plant
TEA004351	2.43	2.55	2.37	1.16	0.71	0.83	K14516 ethylene-responsive transcription factor 1 | (RefSeq) ethylene-responsive transcription factor 1B-like (A)	unnamed protein product [Coffea canephora]	ERF92_ARATH RecName: Full=Ethylene-responsive transcription factor 1B; Short=AtERF1B; AltName: Full=Ethylene-responsive element-binding factor 1B; Short=EREBP-1B;	A0A4S4EQC9_CAMSI RecName: Full=AP2/ERF domain-containing protein {ECO:0000259|PROSITE:PS51032};	PF00847.20:AP2 domain	AP2/ERF-ERF	AP2/ERF->AP2/ERF-ERF	GO:0005634,nucleus; GO:0003677,DNA binding; GO:0003700,DNA-binding transcription factor activity; GO:0000976,transcription regulatory region sequence-specific DNA binding; GO:0006952,defense response; GO:0009873,ethylene-activated signaling pathway; GO:0009867,jasmonic acid mediated signaling pathway; GO:0003674,molecular_function; GO:0003676,nucleic acid binding; GO:0005488,binding; GO:0097159,o…	ko04016: MAPK signaling pathway - plant; ko04075: Plant hormone signal transduction
TEA004492	0.3	0.6	1.04	1.46	1.59	2.25	K13415 protein brassinosteroid insensitive 1 [EC:2.7.10.1 2.7.11.1] | (RefSeq) uncharacterized protein LOC103413440 isoform X1 (A)	PREDICTED: squamosa promoter-binding-like protein 13A isoform X1 [Juglans regia]	SP13A_ARATH RecName: Full=Squamosa promoter-binding-like protein 13A;	A0A4V3WRE0_CAMSI RecName: Full=SBP-type domain-containing protein {ECO:0000259|PROSITE:PS51141};	PF03110.14:SBP domain	SBP	SBP	GO:0005634,nucleus; GO:0003677,DNA binding; GO:0003700,DNA-binding transcription factor activity; GO:0046872,metal ion binding; GO:0048653,anther development; GO:0006355,regulation of transcription, DNA-templated; GO:0003674,molecular_function; GO:0003676,nucleic acid binding; GO:0005488,binding; GO:0097159,organic cyclic compound binding; GO:1901363,heterocyclic compound binding; GO:0140110,tran…	ko04075: Plant hormone signal transduction
TEA004609	2.44	2.58	2.83	3.81	6.56	14.21	K00521 ferric-chelate reductase [EC:1.16.1.7] | (RefSeq) ferric reduction oxidase 7, chloroplastic-like (A)	NAC transcription factor, partial [Fagus sylvatica]	JA2L_SOLLC RecName: Full=NAC domain-containing protein JA2L {ECO:0000305}; AltName: Full=Protein JASMONIC ACID 2-LIKE {ECO:0000303|PubMed:25005917}; Short=Protein JA2-LIKE {ECO:0000303|PubMed:25005917};	A0A4V6RYF7_CAMSI RecName: Full=NAC domain-containing protein {ECO:0000259|PROSITE:PS51005};	PF02365.15:No apical meristem (NAM) protein	NAC	NAC	GO:0005634,nucleus; GO:0003677,DNA binding; GO:0006952,defense response; GO:0006355,regulation of transcription, DNA-templated; GO:0003674,molecular_function; GO:0003676,nucleic acid binding; GO:0005488,binding; GO:0097159,organic cyclic compound binding; GO:1901363,heterocyclic compound binding; GO:0006950,response to stress; GO:0008150,biological_process; GO:0050896,response to stimulus; GO:000…	--
TEA004618	1.01	0.53	0.61	5.23	9.05	13.36	K24179 cytochrome P450 family 72 subfamily A61 [EC:1.14.14.-] | (Kazusa) Lj3g3v3776580.1; - (A)	PREDICTED: cytochrome P450 CYP72A219 [Vitis vinifera]	C7A39_KALSE RecName: Full=Cytochrome P450 72A397; EC=1.14.14.- {ECO:0000269|PubMed:29186583};	A0A4S4E4Z2_CAMSI SubName: Full=Uncharacterized protein {ECO:0000313|EMBL:THG10356.1};	PF00067.22:Cytochrome P450	MYB-related	MYB->MYB-related	GO:0016021,integral component of membrane; GO:0020037,heme binding; GO:0005506,iron ion binding; GO:0016712,oxidoreductase activity, acting on paired donors, with incorporation or reduction of molecular oxygen, reduced flavin or flavoprotein as one donor, and incorporation of one atom of oxygen; GO:0016134,saponin metabolic process; GO:0003674,molecular_function; GO:0005488,binding; GO:0046906,te…	--
TEA004679	0.98	1.45	2.15	3.76	3.45	5.72	K15777 4,5-DOPA dioxygenase extradiol [EC:1.13.11.-] | (RefSeq) uncharacterized protein LOC110630336 (A)	zinc-finger homeodomain protein 6 [Herrania umbratica]	ZHD6_ARATH RecName: Full=Zinc-finger homeodomain protein 6; Short=AtZHD6; AltName: Full=Homeobox protein 24; Short=AtHB-24;	A0A7J7I814_CAMSI SubName: Full=Uncharacterized protein {ECO:0000313|EMBL:KAF5961059.1};	PF04770.12:ZF-HD protein dimerisation region	zf-HD	zf-HD	GO:0005634,nucleus; GO:0003677,DNA binding; GO:0003700,DNA-binding transcription factor activity; GO:0046872,metal ion binding; GO:0042803,protein homodimerization activity; GO:0000976,transcription regulatory region sequence-specific DNA binding; GO:0006355,regulation of transcription, DNA-templated; GO:0003674,molecular_function; GO:0003676,nucleic acid binding; GO:0005488,binding; GO:0097159,o…	ko00965: Betalain biosynthesis
TEA004861	0.3	0.57	0.98	3.56	2.53	2.92	--	PREDICTED: LOB domain-containing protein 37-like [Solanum tuberosum]	LBD37_ARATH RecName: Full=LOB domain-containing protein 37; AltName: Full=ASYMMETRIC LEAVES 2-like protein 39; Short=AS2-like protein 39;	A0A4S4CXC8_CAMSI RecName: Full=LOB domain-containing protein {ECO:0000259|PROSITE:PS50891};	PF03195.14:Lateral organ boundaries (LOB) domain	LOB	LOB	GO:0000976,transcription regulatory region sequence-specific DNA binding; GO:0006807,nitrogen compound metabolic process; GO:0010468,regulation of gene expression; GO:0060776,simple leaf morphogenesis; GO:0001067,regulatory region nucleic acid binding; GO:0003674,molecular_function; GO:0003676,nucleic acid binding; GO:0003677,DNA binding; GO:0003690,double-stranded DNA binding; GO:0005488,binding…	--
TEA004897	26.03	33.47	34.69	9.49	10.32	7.82	--	PREDICTED: transcription factor ORG2 [Vitis vinifera]	ORG2_ARATH RecName: Full=Transcription factor ORG2; AltName: Full=Basic helix-loop-helix protein 38; Short=AtbHLH38; Short=bHLH 38; AltName: Full=OBP3-responsive gene 2; AltName: Full=Transcription factor EN 8; AltName: Full=bHLH transcription factor bHLH038;	A0A4S4DG25_CAMSI RecName: Full=BHLH domain-containing protein {ECO:0000259|PROSITE:PS50888};	PF00010.26:Helix-loop-helix DNA-binding domain	bHLH	bHLH	GO:0090575,RNA polymerase II transcription regulator complex; GO:0003700,DNA-binding transcription factor activity; GO:0000981,DNA-binding transcription factor activity, RNA polymerase II-specific; GO:0046983,protein dimerization activity; GO:0000977,RNA polymerase II transcription regulatory region sequence-specific DNA binding; GO:0010106,cellular response to iron ion starvation; GO:0055072,iro…	--
TEA005384	0.19	0.4	0.72	2.96	4.62	6.11	K13415 protein brassinosteroid insensitive 1 [EC:2.7.10.1 2.7.11.1] | (RefSeq) uncharacterized protein LOC103413440 isoform X1 (A)	PREDICTED: squamosa promoter-binding-like protein 6 isoform X2 [Vitis vinifera]	SPL6_ARATH RecName: Full=Squamosa promoter-binding-like protein 6;	A0A4V3WKR2_CAMSI RecName: Full=SBP-type domain-containing protein {ECO:0000259|PROSITE:PS51141};	PF03110.14:SBP domain	SBP	SBP	GO:0005634,nucleus; GO:0003700,DNA-binding transcription factor activity; GO:0046872,metal ion binding; GO:0000976,transcription regulatory region sequence-specific DNA binding; GO:0042742,defense response to bacterium; GO:0010468,regulation of gene expression; GO:0006355,regulation of transcription, DNA-templated; GO:0003674,molecular_function; GO:0140110,transcription regulator activity; GO:000…	ko04075: Plant hormone signal transduction
TEA005447	2.41	1.22	2.55	0.73	0.95	0.82	K12130 pseudo-response regulator 5 | (RefSeq) two-component response regulator-like APRR9 (A)	PREDICTED: uncharacterized protein LOC100254358 [Vitis vinifera]	COL16_ARATH RecName: Full=Zinc finger protein CONSTANS-LIKE 16;	A0A7J7IAK1_CAMSI RecName: Full=CCT domain-containing protein {ECO:0000259|PROSITE:PS51017};	PF06203.14:CCT motif	Others	Others	GO:0005634,nucleus; GO:0003700,DNA-binding transcription factor activity; GO:0008270,zinc ion binding; GO:0006355,regulation of transcription, DNA-templated; GO:0003674,molecular_function; GO:0140110,transcription regulator activity; GO:0005488,binding; GO:0043167,ion binding; GO:0043169,cation binding; GO:0046872,metal ion binding; GO:0046914,transition metal ion binding; GO:0006139,nucleobase-c…	ko04712: Circadian rhythm - plant
TEA005813	7.76	8.56	9.44	4.3	4.23	1.84	K09422 transcription factor MYB, plant | (RefSeq) transcription factor WER (A)	transcription factor wer [Quercus suber]	WER_ARATH RecName: Full=Transcription factor WER; AltName: Full=Myb-related protein 66; Short=AtMYB66; AltName: Full=Protein WEREWOLF;	A0A4S4EUF2_CAMSI SubName: Full=Uncharacterized protein {ECO:0000313|EMBL:THG20561.1};	PF00249.31:Myb-like DNA-binding domain	MYB	MYB->MYB	GO:0005634,nucleus; GO:0003677,DNA binding; GO:0003700,DNA-binding transcription factor activity; GO:0000976,transcription regulatory region sequence-specific DNA binding; GO:0030154,cell differentiation; GO:0045165,cell fate commitment; GO:0045893,positive regulation of transcription, DNA-templated; GO:0048765,root hair cell differentiation; GO:0003674,molecular_function; GO:0003676,nucleic acid…	--
TEA006376	4.25	5.51	5.91	11.09	9.61	15.25	K09287 RAV-like factor | (RefSeq) AP2/ERF and B3 domain-containing transcription factor RAV1 (A)	RAV transcription factor [Camellia sinensis]	RAV1_ARATH RecName: Full=AP2/ERF and B3 domain-containing transcription factor RAV1; AltName: Full=Ethylene-responsive transcription factor RAV1; AltName: Full=Protein RELATED TO ABI3/VP1 1;	A0A4V3WJQ2_CAMSI SubName: Full=Uncharacterized protein {ECO:0000313|EMBL:THF97866.1};	PF02362.21:B3 DNA binding domain	AP2/ERF-RAV	AP2/ERF->AP2/ERF-RAV	GO:0005634,nucleus; GO:0003677,DNA binding; GO:0003700,DNA-binding transcription factor activity; GO:0000976,transcription regulatory region sequence-specific DNA binding; GO:0071456,cellular response to hypoxia; GO:0009873,ethylene-activated signaling pathway; GO:0048527,lateral root development; GO:0048366,leaf development; GO:0009910,negative regulation of flower development; GO:0045892,negati…	--
TEA006889	1.24	0.91	1.3	0.12	0.4	0.25	K09422 transcription factor MYB, plant | (RefSeq) transcription factor MYB8 (A)	hypothetical protein POPTR_0019s14130g [Populus trichocarpa]	MYB4_ORYSJ RecName: Full=Transcription factor MYB4 {ECO:0000305}; AltName: Full=Myb-related protein 4 {ECO:0000305}; Short=OsMyb4 {ECO:0000303|PubMed:14675437}; AltName: Full=Transcription factor RLTR1 {ECO:0000312|EMBL:AAP92750.1};	A0A4S4DR54_CAMSI SubName: Full=Uncharacterized protein {ECO:0000313|EMBL:THG05578.1};	PF00249.31:Myb-like DNA-binding domain	MYB	MYB->MYB	GO:0005634,nucleus; GO:0003677,DNA binding; GO:0045893,positive regulation of transcription, DNA-templated; GO:0009409,response to cold; GO:0003674,molecular_function; GO:0003676,nucleic acid binding; GO:0005488,binding; GO:0097159,organic cyclic compound binding; GO:1901363,heterocyclic compound binding; GO:0006139,nucleobase-containing compound metabolic process; GO:0006351,transcription, DNA-t…	--
TEA007275	1.94	1.57	1.36	5.87	3.6	4.85	K14491 two-component response regulator ARR-B family | (RefSeq) two-component response regulator ARR2 isoform X1 (A)	PREDICTED: two-component response regulator ARR1 isoform X2 [Ricinus communis]	ARR1_ARATH RecName: Full=Two-component response regulator ARR1;	A0A7J7GL06_CAMSI RecName: Full=Two-component response regulator {ECO:0000256|PIRNR:PIRNR036392};	PF00072.24:Response regulator receiver domain	GARP-ARR-B	GARP->GARP-ARR-B	GO:0005829,cytosol; GO:0005634,nucleus; GO:0003700,DNA-binding transcription factor activity; GO:0000156,phosphorelay response regulator activity; GO:0000976,transcription regulatory region sequence-specific DNA binding; GO:0090506,axillary shoot meristem initiation; GO:1990110,callus formation; GO:0071368,cellular response to cytokinin stimulus; GO:0009736,cytokinin-activated signaling pathway; …	ko04075: Plant hormone signal transduction
TEA007920	2.11	3.56	2.45	10.36	13.63	25.02	K23048 RING finger protein unkempt | (RefSeq) zinc finger CCCH domain-containing protein 23-like (A)	PREDICTED: zinc finger CCCH domain-containing protein 20 [Nicotiana attenuata]	C3H20_ARATH RecName: Full=Zinc finger CCCH domain-containing protein 20; Short=AtC3H20;	A0A7J7I0Z1_CAMSI SubName: Full=Uncharacterized protein {ECO:0000313|EMBL:KAF5958730.1};	PF00642.24:Zinc finger C-x8-C-x5-C-x3-H type (and similar)	C3H	C3H	GO:0005886,plasma membrane; GO:0003677,DNA binding; GO:0003700,DNA-binding transcription factor activity; GO:0046872,metal ion binding; GO:0006355,regulation of transcription, DNA-templated; GO:0006979,response to oxidative stress; GO:0003674,molecular_function; GO:0003676,nucleic acid binding; GO:0005488,binding; GO:0097159,organic cyclic compound binding; GO:1901363,heterocyclic compound bindin…	--
TEA008513	0.33	0.34	0.62	2.75	1.86	2.6	K12835 ATP-dependent RNA helicase DDX42 [EC:3.6.4.13] | (RefSeq) DEAD-box ATP-dependent RNA helicase 24 isoform X1 (A)	probable WRKY transcription factor 48 isoform X1 [Hevea brasiliensis]	WRK48_ARATH RecName: Full=Probable WRKY transcription factor 48; AltName: Full=WRKY DNA-binding protein 48;	A0A4S4DA36_CAMSI RecName: Full=WRKY domain-containing protein {ECO:0000259|PROSITE:PS50811};	PF03106.15:WRKY DNA -binding domain	WRKY	WRKY	GO:0005634,nucleus; GO:0003677,DNA binding; GO:0003700,DNA-binding transcription factor activity; GO:0000976,transcription regulatory region sequence-specific DNA binding; GO:0042742,defense response to bacterium; GO:0045893,positive regulation of transcription, DNA-templated; GO:0009617,response to bacterium; GO:0010200,response to chitin; GO:0003674,molecular_function; GO:0003676,nucleic acid b…	ko03040: Spliceosome
TEA008701	0.55	0.88	0.5	1.85	3.12	4.74	K13415 protein brassinosteroid insensitive 1 [EC:2.7.10.1 2.7.11.1] | (RefSeq) uncharacterized protein LOC103413440 isoform X1 (A)	unnamed protein product, partial [Vitis vinifera]	SPL11_ARATH RecName: Full=Squamosa promoter-binding-like protein 11;	A0A4V3WNS0_CAMSI RecName: Full=SBP-type domain-containing protein {ECO:0000259|PROSITE:PS51141};	PF03110.14:SBP domain	SBP	SBP	GO:0005634,nucleus; GO:0003677,DNA binding; GO:0003700,DNA-binding transcription factor activity; GO:0046872,metal ion binding; GO:0090356,negative regulation of auxin metabolic process; GO:0048510,regulation of timing of transition from vegetative to reproductive phase; GO:0006355,regulation of transcription, DNA-templated; GO:0003674,molecular_function; GO:0003676,nucleic acid binding; GO:00054…	ko04075: Plant hormone signal transduction
TEA008716	0.97	0.87	1.41	3.28	4.61	4.91	K13415 protein brassinosteroid insensitive 1 [EC:2.7.10.1 2.7.11.1] | (RefSeq) uncharacterized protein LOC103413440 isoform X1 (A)	PREDICTED: squamosa promoter-binding-like protein 8 [Juglans regia]	SPL8_ARATH RecName: Full=Squamosa promoter-binding-like protein 8;	A0A4S4EBK5_CAMSI RecName: Full=SBP-type domain-containing protein {ECO:0000259|PROSITE:PS51141};	PF03110.14:SBP domain	SBP	SBP	GO:0005737,cytoplasm; GO:0005634,nucleus; GO:0003677,DNA binding; GO:0046872,metal ion binding; GO:0048653,anther development; GO:0030154,cell differentiation; GO:0009554,megasporogenesis; GO:0009556,microsporogenesis; GO:0003674,molecular_function; GO:0003676,nucleic acid binding; GO:0005488,binding; GO:0097159,organic cyclic compound binding; GO:1901363,heterocyclic compound binding; GO:0043167…	ko04075: Plant hormone signal transduction
TEA009399	10.55	14.98	17.94	30.41	47.52	86.03	K00521 ferric-chelate reductase [EC:1.16.1.7] | (RefSeq) ferric reduction oxidase 7, chloroplastic-like (A)	nam-like protein [Camellia sinensis]	NAC2_ARATH RecName: Full=NAC domain-containing protein 2; Short=ANAC002;	B5TV65_CAMSI SubName: Full=NAM-like protein {ECO:0000313|EMBL:ACH87170.1, ECO:0000313|EMBL:AFD54598.1};	PF02365.15:No apical meristem (NAM) protein	NAC	NAC	GO:0005634,nucleus; GO:0003700,DNA-binding transcription factor activity; GO:0019900,kinase binding; GO:0000976,transcription regulatory region sequence-specific DNA binding; GO:0071456,cellular response to hypoxia; GO:0009788,negative regulation of abscisic acid-activated signaling pathway; GO:0009611,response to wounding; GO:0003674,molecular_function; GO:0140110,transcription regulator activit…	--
TEA009653	0.38	0.91	1.47	12.22	16.97	22.3	K13434 pathogenesis-related genes transcriptional activator PTI6 | (RefSeq) pathogenesis-related genes transcriptional activator PTI6-like (A)	PREDICTED: ethylene-responsive transcription factor CRF5-like [Gossypium raimondii]	CRF3_ARATH RecName: Full=Ethylene-responsive transcription factor CRF3; AltName: Full=Protein CYTOKININ RESPONSE FACTOR 3;	A0A4S4EU93_CAMSI RecName: Full=AP2/ERF domain-containing protein {ECO:0000259|PROSITE:PS51032};	PF00847.20:AP2 domain	AP2/ERF-ERF	AP2/ERF->AP2/ERF-ERF	GO:0005737,cytoplasm; GO:0005634,nucleus; GO:0003677,DNA binding; GO:0003700,DNA-binding transcription factor activity; GO:0048825,cotyledon development; GO:0009736,cytokinin-activated signaling pathway; GO:0009873,ethylene-activated signaling pathway; GO:0048366,leaf development; GO:0003674,molecular_function; GO:0003676,nucleic acid binding; GO:0005488,binding; GO:0097159,organic cyclic compoun…	ko04626: Plant-pathogen interaction
TEA009926	1.59	2.62	0.65	12.29	10.55	18.42	--	PREDICTED: uncharacterized N-acetyltransferase p20 [Theobroma cacao]	--	A0A4S4E128_CAMSI RecName: Full=N-acetyltransferase domain-containing protein {ECO:0000259|PROSITE:PS51186};	PF13302.7:Acetyltransferase (GNAT) domain	GNAT	GNAT	GO:0008080,N-acetyltransferase activity; GO:0003674,molecular_function; GO:0003824,catalytic activity; GO:0016407,acetyltransferase activity; GO:0016410,N-acyltransferase activity; GO:0016740,transferase activity; GO:0016746,transferase activity, transferring acyl groups; GO:0016747,transferase activity, transferring acyl groups other than amino-acyl groups	--
TEA011004	2.01	1.53	6.17	14.33	21.53	16.9	K16166 transcription factor MYB75 | (RefSeq) MYBA7; R2R3 MYB transcription factor (A)	R2R3-MYB transcription factor anthocyanin 2 [Camellia sinensis]	MYB1_ACTCC RecName: Full=Transcription factor MYB1 {ECO:0000305}; AltName: Full=Myb-related protein 1 {ECO:0000305};	A0A4S4EJP6_CAMSI RecName: Full=HTH myb-type domain-containing protein {ECO:0000259|PROSITE:PS51294};	PF00249.31:Myb-like DNA-binding domain	MYB-related	MYB->MYB-related	GO:0005634,nucleus; GO:0003677,DNA binding; GO:0031542,positive regulation of anthocyanin biosynthetic process; GO:0045893,positive regulation of transcription, DNA-templated; GO:0003674,molecular_function; GO:0003676,nucleic acid binding; GO:0005488,binding; GO:0097159,organic cyclic compound binding; GO:1901363,heterocyclic compound binding; GO:0008150,biological_process; GO:0008152,metabolic p…	ko04712: Circadian rhythm - plant
TEA011210	0.41	0.27	0.45	14.41	14.79	21.75	--	PREDICTED: NAC domain-containing protein 73 isoform X1 [Vitis vinifera]	NAC73_ARATH RecName: Full=NAC domain-containing protein 73 {ECO:0000303|PubMed:15029955}; Short=ANAC073 {ECO:0000303|PubMed:15029955}; AltName: Full=Protein SECONDARY WALL-ASSOCIATED NAC DOMAIN PROTEIN 2 {ECO:0000303|PubMed:18952777};	A0A4S4E2C2_CAMSI RecName: Full=NAC domain-containing protein {ECO:0000259|PROSITE:PS51005};	PF02365.15:No apical meristem (NAM) protein	NAC	NAC	GO:0005634,nucleus; GO:0003700,DNA-binding transcription factor activity; GO:0000976,transcription regulatory region sequence-specific DNA binding; GO:0045893,positive regulation of transcription, DNA-templated; GO:2000652,regulation of secondary cell wall biogenesis; GO:0006355,regulation of transcription, DNA-templated; GO:0003674,molecular_function; GO:0140110,transcription regulator activity;…	--
TEA011370	11.82	14.77	20.22	7.56	10.66	5.5	K20558 transcription factor SPEECHLESS | (RefSeq) transcription factor SPEECHLESS-like (A)	PREDICTED: transcription factor bHLH57-like [Cicer arietinum]	BH067_ARATH RecName: Full=Transcription factor bHLH67; AltName: Full=Basic helix-loop-helix protein 67; Short=AtbHLH67; Short=bHLH 67; AltName: Full=Transcription factor EN 11; AltName: Full=bHLH transcription factor bHLH067;	A0A4V3WLI1_CAMSI RecName: Full=BHLH domain-containing protein {ECO:0000259|PROSITE:PS50888};	PF00010.26:Helix-loop-helix DNA-binding domain	bHLH	bHLH	GO:0005634,nucleus; GO:0003700,DNA-binding transcription factor activity; GO:0000981,DNA-binding transcription factor activity, RNA polymerase II-specific; GO:0042803,protein homodimerization activity; GO:0000978,RNA polymerase II cis-regulatory region sequence-specific DNA binding; GO:0009631,cold acclimation; GO:0006357,regulation of transcription by RNA polymerase II; GO:0006355,regulation of …	ko04016: MAPK signaling pathway - plant
TEA011592	16.49	21.8	29.33	6.96	6.83	3.71	K14494 DELLA protein | (RefSeq) DELLA protein GAI (A)	PREDICTED: scarecrow-like protein 21 [Juglans regia]	PAT1_ARATH RecName: Full=Scarecrow-like transcription factor PAT1; AltName: Full=GRAS family protein 29; Short=AtGRAS-29; AltName: Full=Protein PHYTOCHROME A SIGNAL TRANSDUCTION 1;	A0A4S4F048_CAMSI RecName: Full=GRAS domain-containing protein {ECO:0000259|PROSITE:PS50985};	PF03514.14:GRAS domain family	GRAS	GRAS	GO:0005737,cytoplasm; GO:0005634,nucleus; GO:0003700,DNA-binding transcription factor activity; GO:0043565,sequence-specific DNA binding; GO:0000976,transcription regulatory region sequence-specific DNA binding; GO:1990110,callus formation; GO:0009640,photomorphogenesis; GO:0009585,red, far-red light phototransduction; GO:0006355,regulation of transcription, DNA-templated; GO:0003674,molecular_fu…	ko04075: Plant hormone signal transduction
TEA011663	4.39	4.43	5.95	8.99	10.51	15.96	K14484 auxin-responsive protein IAA | (RefSeq) auxin-induced protein 22D (A)	PREDICTED: auxin-induced protein 22D [Vitis vinifera]	AX22D_VIGRR RecName: Full=Auxin-induced protein 22D; AltName: Full=Indole-3-acetic acid-induced protein ARG13;	A0A4S4D2D8_CAMSI RecName: Full=Auxin-responsive protein {ECO:0000256|RuleBase:RU004549};	PF02309.16:AUX/IAA family	AUX/IAA	AUX/IAA	GO:0005634,nucleus; GO:0009734,auxin-activated signaling pathway; GO:0006355,regulation of transcription, DNA-templated; GO:0007154,cell communication; GO:0007165,signal transduction; GO:0008150,biological_process; GO:0009719,response to endogenous stimulus; GO:0009725,response to hormone; GO:0009733,response to auxin; GO:0009755,hormone-mediated signaling pathway; GO:0009987,cellular process; GO…	ko04075: Plant hormone signal transduction
TEA012130	143.14	133.42	125.45	88.45	64.74	65.54	K09422 transcription factor MYB, plant | (RefSeq) transcription repressor MYB5-like (A)	PREDICTED: transcription repressor MYB5-like [Juglans regia]	MYB5_ARATH RecName: Full=Transcription repressor MYB5; AltName: Full=AtM2; AltName: Full=Myb-related protein 5; Short=AtMYB5;	A0A4S4E9N0_CAMSI SubName: Full=Uncharacterized protein {ECO:0000313|EMBL:THG12186.1};	PF00249.31:Myb-like DNA-binding domain	MYB	MYB->MYB	GO:0005634,nucleus; GO:0003700,DNA-binding transcription factor activity; GO:0000976,transcription regulatory region sequence-specific DNA binding; GO:0030154,cell differentiation; GO:0048354,mucilage biosynthetic process involved in seed coat development; GO:0010468,regulation of gene expression; GO:0010214,seed coat development; GO:0010090,trichome morphogenesis; GO:0003674,molecular_function; …	--
TEA012515	0.16	0.04	0.14	0.92	0.37	0.66	K09422 transcription factor MYB, plant | (RefSeq) transcription factor RAX2-like (A)	transcription factor myb36 [Quercus suber]	MYB36_ARATH RecName: Full=Transcription factor MYB36 {ECO:0000303|PubMed:9839469}; AltName: Full=Myb-related protein 36 {ECO:0000303|PubMed:9839469}; Short=AtMYB36 {ECO:0000303|PubMed:9839469};	A0A4S4DQA1_CAMSI SubName: Full=Uncharacterized protein {ECO:0000313|EMBL:THG05272.1};	PF00249.31:Myb-like DNA-binding domain	MYB	MYB->MYB	GO:0048226,Casparian strip; GO:0005634,nucleus; GO:0003700,DNA-binding transcription factor activity; GO:0000976,transcription regulatory region sequence-specific DNA binding; GO:0030154,cell differentiation; GO:0035987,endodermal cell differentiation; GO:0050801,ion homeostasis; GO:0008285,negative regulation of cell population proliferation; GO:0045892,negative regulation of transcription, DNA-…	--
TEA013535	0.07	0.33	0.38	0.93	1.47	1.79	K09338 homeobox-leucine zipper protein | (RefSeq) homeobox-leucine zipper protein ATHB-40 (A)	unnamed protein product [Coffea canephora]	ATB40_ARATH RecName: Full=Homeobox-leucine zipper protein ATHB-40; AltName: Full=HD-ZIP protein ATHB-40; AltName: Full=Homeodomain transcription factor ATHB-40;	A0A4S4DPG4_CAMSI RecName: Full=Homeobox domain-containing protein {ECO:0000259|PROSITE:PS50071};	PF00046.29:Homeodomain	HB-other	HB->HB-other	GO:0005634,nucleus; GO:0003700,DNA-binding transcription factor activity; GO:0000981,DNA-binding transcription factor activity, RNA polymerase II-specific; GO:0043565,sequence-specific DNA binding; GO:0000976,transcription regulatory region sequence-specific DNA binding; GO:0045893,positive regulation of transcription, DNA-templated; GO:0009733,response to auxin; GO:0003674,molecular_function; GO…	--
TEA013637	0.05	0.15	0.68	1.76	2.69	2.3	K08869 aarF domain-containing kinase | (RefSeq) predicted protein (A)	PREDICTED: myb-like protein J isoform X2 [Prunus mume]	M5162_ARATH RecName: Full=Probable transcription factor At5g61620 {ECO:0000305}; AltName: Full=Myb-related protein At5g61620 {ECO:0000305};	A0A4S4DIN7_CAMSI SubName: Full=Uncharacterized protein {ECO:0000313|EMBL:THG02284.1};	PF00249.31:Myb-like DNA-binding domain	MYB-related	MYB->MYB-related	GO:0005634,nucleus; GO:0003677,DNA binding; GO:0003700,DNA-binding transcription factor activity; GO:0008270,zinc ion binding; GO:0006355,regulation of transcription, DNA-templated; GO:0003674,molecular_function; GO:0003676,nucleic acid binding; GO:0005488,binding; GO:0097159,organic cyclic compound binding; GO:1901363,heterocyclic compound binding; GO:0140110,transcription regulator activity; GO…	--
TEA014226	0.85	1.49	0.96	3.84	3.71	6.03	--	bZIP transcription factor 14 [Camellia sinensis]	CPRF2_PETCR RecName: Full=Light-inducible protein CPRF2; AltName: Full=Common plant regulatory factor 2; Short=CPRF-2;	A0A4S4EPX7_CAMSI RecName: Full=BZIP domain-containing protein {ECO:0000259|PROSITE:PS50217};	PF00170.21:bZIP transcription factor	bZIP	bZIP	GO:0005634,nucleus; GO:0003677,DNA binding; GO:0003700,DNA-binding transcription factor activity; GO:0003674,molecular_function; GO:0003676,nucleic acid binding; GO:0005488,binding; GO:0097159,organic cyclic compound binding; GO:1901363,heterocyclic compound binding; GO:0140110,transcription regulator activity; GO:0005575,cellular_component; GO:0005622,intracellular anatomical structure; GO:00432…	--
TEA014551	33.23	19.93	19.17	12	6.2	7.42	K09286 EREBP-like factor | (RefSeq) ethylene-responsive transcription factor ERF023 (A)	PREDICTED: ethylene-responsive transcription factor ERF023 [Vitis vinifera]	ERF23_ARATH RecName: Full=Ethylene-responsive transcription factor ERF023;	A0A4S4E680_CAMSI RecName: Full=AP2/ERF domain-containing protein {ECO:0000259|PROSITE:PS51032};	PF00847.20:AP2 domain	AP2/ERF-ERF	AP2/ERF->AP2/ERF-ERF	GO:0005634,nucleus; GO:0003677,DNA binding; GO:0003700,DNA-binding transcription factor activity; GO:0009873,ethylene-activated signaling pathway; GO:0003674,molecular_function; GO:0003676,nucleic acid binding; GO:0005488,binding; GO:0097159,organic cyclic compound binding; GO:1901363,heterocyclic compound binding; GO:0140110,transcription regulator activity; GO:0000160,phosphorelay signal transd…	--
TEA014573	2.23	2.57	2.33	4.35	5.39	7.36	--	hypothetical protein VITISV_014914 [Vitis vinifera]	TCP13_ARATH RecName: Full=Transcription factor TCP13; AltName: Full=Plastid transcription factor 1; AltName: Full=TFPD;	A0A4S4CXL1_CAMSI RecName: Full=TCP domain-containing protein {ECO:0000259|PROSITE:PS51369};	PF03634.13:TCP family transcription factor	TCP	TCP	GO:0009507,chloroplast; GO:0005634,nucleus; GO:0003700,DNA-binding transcription factor activity; GO:0043565,sequence-specific DNA binding; GO:0048366,leaf development; GO:0010150,leaf senescence; GO:0031347,regulation of defense response; GO:2000032,regulation of secondary shoot formation; GO:0006355,regulation of transcription, DNA-templated; GO:0003674,molecular_function; GO:0140110,transcript…	--
TEA014777	3.82	2.74	3.26	1.44	1.45	1.89	K00521 ferric-chelate reductase [EC:1.16.1.7] | (RefSeq) ferric reduction oxidase 7, chloroplastic-like (A)	unnamed protein product [Coffea canephora]	NAC56_ARATH RecName: Full=NAC transcription factor 56 {ECO:0000303|PubMed:15029955}; Short=AtNAC056 {ECO:0000303|PubMed:15029955}; AltName: Full=NAC domain-containing protein 2 {ECO:0000303|PubMed:11245578}; Short=AtNAC2 {ECO:0000303|PubMed:11245578}; AltName: Full=Protein NAC-REGULATED SEED MORPHOLOGY 1 {ECO:0000303|PubMed:18849494};	A0A4S4EV67_CAMSI RecName: Full=NAC domain-containing protein {ECO:0000259|PROSITE:PS51005};	PF02365.15:No apical meristem (NAM) protein	NAC	NAC	GO:0005634,nucleus; GO:0003700,DNA-binding transcription factor activity; GO:0000976,transcription regulatory region sequence-specific DNA binding; GO:0080060,integument development; GO:0045995,regulation of embryonic development; GO:0009753,response to jasmonic acid; GO:0048317,seed morphogenesis; GO:0048731,system development; GO:0003674,molecular_function; GO:0140110,transcription regulator ac…	--
TEA015092	5.38	12.26	14.61	33.96	54.93	72.8	K24755 WD repeat-containing protein 76 | (RefSeq) WD repeat-containing protein 76 isoform X1 (A)	PREDICTED: LOB domain-containing protein 37 [Ricinus communis]	LBD38_ARATH RecName: Full=LOB domain-containing protein 38; AltName: Full=ASYMMETRIC LEAVES 2-like protein 40; Short=AS2-like protein 40;	A0A4S4D171_CAMSI RecName: Full=LOB domain-containing protein {ECO:0000259|PROSITE:PS50891};	PF03195.14:Lateral organ boundaries (LOB) domain	LOB	LOB	GO:0010468,regulation of gene expression; GO:0008150,biological_process; GO:0008152,metabolic process; GO:0010467,gene expression; GO:0019222,regulation of metabolic process; GO:0043170,macromolecule metabolic process; GO:0050789,regulation of biological process; GO:0060255,regulation of macromolecule metabolic process; GO:0065007,biological regulation; GO:0071704,organic substance metabolic proc…	--
TEA016123	11.96	15.57	14.38	34.14	38.36	46.09	K09184 GATA-binding protein, other eukaryote | (RefSeq) GATA transcription factor 11-like (A)	PREDICTED: GATA transcription factor 4 [Vitis vinifera]	GATA4_ARATH RecName: Full=GATA transcription factor 4; Short=AtGATA-4;	A0A4S4DL34_CAMSI RecName: Full=GATA transcription factor {ECO:0000256|PIRNR:PIRNR016992};	PF00320.27:GATA zinc finger	C2C2-GATA	C2C2->C2C2-GATA	GO:0005634,nucleus; GO:0003700,DNA-binding transcription factor activity; GO:0000976,transcription regulatory region sequence-specific DNA binding; GO:0008270,zinc ion binding; GO:0030154,cell differentiation; GO:0045893,positive regulation of transcription, DNA-templated; GO:0009416,response to light stimulus; GO:0003674,molecular_function; GO:0140110,transcription regulator activity; GO:0001067…	--
TEA016175	6.02	7.86	6.17	12.81	16.9	25.91	K12135 zinc finger protein CONSTANS | (RefSeq) zinc finger protein CONSTANS-LIKE 2-like (A)	Zinc finger, B-box [Corchorus capsularis]	COL2_ARATH RecName: Full=Zinc finger protein CONSTANS-LIKE 2;	A0A7J7IB18_CAMSI SubName: Full=Uncharacterized protein {ECO:0000313|EMBL:KAF5961418.1};	PF06203.14:CCT motif	C2C2-CO-like	C2C2->C2C2-CO-like	GO:0005634,nucleus; GO:0003677,DNA binding; GO:0003700,DNA-binding transcription factor activity; GO:0008270,zinc ion binding; GO:0009658,chloroplast organization; GO:0009909,regulation of flower development; GO:0003674,molecular_function; GO:0003676,nucleic acid binding; GO:0005488,binding; GO:0097159,organic cyclic compound binding; GO:1901363,heterocyclic compound binding; GO:0140110,transcrip…	ko04712: Circadian rhythm - plant
TEA016182	0.04	0.44	0.24	3.51	4.52	10.53	K09286 EREBP-like factor | (RefSeq) dehydration-responsive element-binding protein 2E-like (A)	PREDICTED: uncharacterized protein LOC104248568 [Nicotiana sylvestris]	DRE2A_ARATH RecName: Full=Dehydration-responsive element-binding protein 2A; Short=Protein DREB2A;	A0A7J7GLC5_CAMSI RecName: Full=AP2/ERF domain-containing protein {ECO:0000259|PROSITE:PS51032};	PF00847.20:AP2 domain	AP2/ERF-ERF	AP2/ERF->AP2/ERF-ERF	GO:0005634,nucleus; GO:0003700,DNA-binding transcription factor activity; GO:0000976,transcription regulatory region sequence-specific DNA binding; GO:0071456,cellular response to hypoxia; GO:0010286,heat acclimation; GO:0045893,positive regulation of transcription, DNA-templated; GO:0009408,response to heat; GO:0042542,response to hydrogen peroxide; GO:0010224,response to UV-B; GO:0009414,respon…	--
TEA017544	1.29	0.96	1.25	9.47	8.22	11.59	K12835 ATP-dependent RNA helicase DDX42 [EC:3.6.4.13] | (RefSeq) DEAD-box ATP-dependent RNA helicase 24 isoform X1 (A)	probable WRKY transcription factor 23 [Manihot esculenta]	WRK23_ARATH RecName: Full=WRKY transcription factor 23; AltName: Full=WRKY DNA-binding protein 23;	A0A4S4D6Q0_CAMSI RecName: Full=WRKY transcription factor {ECO:0000256|PIRNR:PIRNR038130};	PF03106.15:WRKY DNA -binding domain	WRKY	WRKY	GO:0005634,nucleus; GO:0003700,DNA-binding transcription factor activity; GO:0000976,transcription regulatory region sequence-specific DNA binding; GO:1901703,protein localization involved in auxin polar transport; GO:0009733,response to auxin; GO:0009624,response to nematode; GO:0003674,molecular_function; GO:0140110,transcription regulator activity; GO:0001067,regulatory region nucleic acid bin…	ko03040: Spliceosome
TEA017971	2.48	2.7	4.8	5.91	7.23	11.5	K16221 transcription factor TCP21 (protein CCA1 HIKING EXPEDITION) | (RefSeq) transcription factor TCP21 (A)	transcription factor TCP9-like [Hevea brasiliensis]	TCP9_ARATH RecName: Full=Transcription factor TCP9;	A0A4S4EDG8_CAMSI RecName: Full=TCP domain-containing protein {ECO:0000259|PROSITE:PS51369};	PF03634.13:TCP family transcription factor	TCP	TCP	GO:0005634,nucleus; GO:0003700,DNA-binding transcription factor activity; GO:0043565,sequence-specific DNA binding; GO:0000976,transcription regulatory region sequence-specific DNA binding; GO:1900056,negative regulation of leaf senescence; GO:0008361,regulation of cell size; GO:0006355,regulation of transcription, DNA-templated; GO:0048364,root development; GO:0003674,molecular_function; GO:0140…	ko04712: Circadian rhythm - plant
TEA018997	13.21	12.19	21.23	43.62	41.45	69.05	K09422 transcription factor MYB, plant | (RefSeq) transcription factor MYB44-like (A)	PREDICTED: transcription factor MYB44-like [Nelumbo nucifera]	MYB73_ARATH RecName: Full=Transcription factor MYB73 {ECO:0000303|PubMed:11597504}; AltName: Full=Myb-related protein 73 {ECO:0000303|PubMed:11597504}; Short=AtMYB73 {ECO:0000303|PubMed:11597504};	A0A7J7IAD9_CAMSI SubName: Full=Uncharacterized protein {ECO:0000313|EMBL:KAF5961364.1};	PF00249.31:Myb-like DNA-binding domain	MYB	MYB->MYB	GO:0005634,nucleus; GO:0003700,DNA-binding transcription factor activity; GO:0000981,DNA-binding transcription factor activity, RNA polymerase II-specific; GO:0000978,RNA polymerase II cis-regulatory region sequence-specific DNA binding; GO:0000976,transcription regulatory region sequence-specific DNA binding; GO:0019760,glucosinolate metabolic process; GO:1901001,negative regulation of response …	--
TEA019723	2.56	4.53	2.25	5.94	6.14	11.1	K09338 homeobox-leucine zipper protein | (RefSeq) homeobox-leucine zipper protein ATHB-12-like (A)	PREDICTED: homeobox-leucine zipper protein ATHB-12-like isoform X1 [Nelumbo nucifera]	ATHB7_ARATH RecName: Full=Homeobox-leucine zipper protein ATHB-7; AltName: Full=HD-ZIP protein ATHB-7; AltName: Full=Homeodomain transcription factor ATHB-7;	A0A7J7I717_CAMSI RecName: Full=Homeobox domain-containing protein {ECO:0000259|PROSITE:PS50071};	PF00046.29:Homeodomain	HB-HD-ZIP	HB->HB-HD-ZIP	GO:0005634,nucleus; GO:0003700,DNA-binding transcription factor activity; GO:0000981,DNA-binding transcription factor activity, RNA polymerase II-specific; GO:0043565,sequence-specific DNA binding; GO:0000976,transcription regulatory region sequence-specific DNA binding; GO:0045893,positive regulation of transcription, DNA-templated; GO:0009737,response to abscisic acid; GO:0009414,response to wa…	--
TEA020473	1.73	2.35	4.24	10.91	10.83	15.96	--	putative cold-inducible protein [Camellia sinensis]	ZAT7_ARATH RecName: Full=Zinc finger protein ZAT7;	B2CZY8_CAMSI SubName: Full=Putative cold-inducible protein {ECO:0000313|EMBL:ACB20696.1};	PF13912.6:C2H2-type zinc finger	C2H2	C2H2	GO:0005634,nucleus; GO:0003700,DNA-binding transcription factor activity; GO:0046872,metal ion binding; GO:0071456,cellular response to hypoxia; GO:0045926,negative regulation of growth; GO:0006355,regulation of transcription, DNA-templated; GO:0010200,response to chitin; GO:0006979,response to oxidative stress; GO:0003674,molecular_function; GO:0140110,transcription regulator activity; GO:000548…	--
TEA020477	0	0.12	0	4.97	2.93	7.04	--	putative cold-inducible protein [Camellia sinensis]	ZAT7_ARATH RecName: Full=Zinc finger protein ZAT7;	A0A4S4DJW3_CAMSI SubName: Full=Uncharacterized protein {ECO:0000313|EMBL:THG02266.1};	PF13912.6:C2H2-type zinc finger	C2H2	C2H2	GO:0005634,nucleus; GO:0003700,DNA-binding transcription factor activity; GO:0046872,metal ion binding; GO:0071456,cellular response to hypoxia; GO:0045926,negative regulation of growth; GO:0006355,regulation of transcription, DNA-templated; GO:0010200,response to chitin; GO:0006979,response to oxidative stress; GO:0003674,molecular_function; GO:0140110,transcription regulator activity; GO:000548…	--
TEA021298	0	0.07	0.16	0.77	0.33	1.04	K00975 glucose-1-phosphate adenylyltransferase [EC:2.7.7.27] | (RefSeq) putative two-component response regulator ARR21 (A)	hypothetical protein VITISV_025194 [Vitis vinifera]	MOF1_ORYSJ RecName: Full=Myb family transcription factor MOF1 {ECO:0000305}; AltName: Full=Protein MORE FLORET 1 {ECO:0000303|PubMed:32680975};	A0A4S4EDE7_CAMSI RecName: Full=HTH myb-type domain-containing protein {ECO:0000259|PROSITE:PS51294};	PF00249.31:Myb-like DNA-binding domain	GARP-G2-like	GARP->GARP-G2-like	GO:0005634,nucleus; GO:0003677,DNA binding; GO:0030154,cell differentiation; GO:0010582,floral meristem determinacy; GO:0010629,negative regulation of gene expression; GO:0006355,regulation of transcription, DNA-templated; GO:0003674,molecular_function; GO:0003676,nucleic acid binding; GO:0005488,binding; GO:0097159,organic cyclic compound binding; GO:1901363,heterocyclic compound binding; GO:000…	ko00500: Starch and sucrose metabolism; ko00520: Amino sugar and nucleotide sugar metabolism; ko01100: Metabolic pathways; ko01110: Biosynthesis of secondary metabolites
TEA021545	0.07	0.07	0.09	0.66	0.2	0.76	--	PREDICTED: transcription factor DICHOTOMA [Vitis vinifera]	CYCLD_ANTLN RecName: Full=Transcription factor CYCLOIDEA; Flags: Fragment;	A0A4S4EQK4_CAMSI SubName: Full=Uncharacterized protein {ECO:0000313|EMBL:THG18595.1};	PF03634.13:TCP family transcription factor	TCP	TCP	GO:0005634,nucleus; GO:0003677,DNA binding; GO:0003700,DNA-binding transcription factor activity; GO:0007275,multicellular organism development; GO:0003674,molecular_function; GO:0003676,nucleic acid binding; GO:0005488,binding; GO:0097159,organic cyclic compound binding; GO:1901363,heterocyclic compound binding; GO:0140110,transcription regulator activity; GO:0008150,biological_process; GO:00325…	--
TEA021566	3.23	2.44	2.04	1.51	1.22	1.37	K15601 [histone H3]-dimethyl-L-lysine9 demethylase [EC:1.14.11.65] | (RefSeq) lysine-specific demethylase JMJ25 (A)	PREDICTED: lysine-specific demethylase JMJ25 [Eucalyptus grandis]	JMJ25_ARATH RecName: Full=Lysine-specific demethylase JMJ25; EC=1.14.11.-; AltName: Full=Jumonji domain-containing protein 25; AltName: Full=Lysine-specific histone demethylase JMJ25; AltName: Full=Protein INCREASE IN BONSAI METHYLATION 1; AltName: Full=Protein JUMONJI 25;	A0A4S4EK15_CAMSI RecName: Full=JmjC domain-containing protein {ECO:0000259|PROSITE:PS51184};	PF02373.22:JmjC domain, hydroxylase	Jumonji	Jumonji	GO:0000785,chromatin; GO:0000118,histone deacetylase complex; GO:0031490,chromatin DNA binding; GO:0051213,dioxygenase activity; GO:0032454,histone demethylase activity (H3-K9 specific); GO:0046872,metal ion binding; GO:0003712,transcription coregulator activity; GO:0033169,histone H3-K9 demethylation; GO:0060969,negative regulation of gene silencing; GO:0006357,regulation of transcription by RNA…	--
TEA021628	5.56	6.27	7.46	13.43	13.67	18.64	K11838 ubiquitin carboxyl-terminal hydrolase 7 [EC:3.4.19.12] | (RefSeq) uncharacterized protein LOC104229842 (A)	PREDICTED: protein NLP6-like isoform X1 [Nicotiana tomentosiformis]	NLP6_ARATH RecName: Full=Protein NLP6; Short=AtNLP6; AltName: Full=NIN-like protein 6; AltName: Full=Nodule inception protein-like protein 6;	A0A4S4CX47_CAMSI SubName: Full=Uncharacterized protein {ECO:0000313|EMBL:THF94450.1};	PF00564.24:PB1 domain	RWP-RK	RWP-RK	GO:0005634,nucleus; GO:0003700,DNA-binding transcription factor activity; GO:0000976,transcription regulatory region sequence-specific DNA binding; GO:0003674,molecular_function; GO:0140110,transcription regulator activity; GO:0001067,regulatory region nucleic acid binding; GO:0003676,nucleic acid binding; GO:0003677,DNA binding; GO:0003690,double-stranded DNA binding; GO:0005488,binding; GO:0043…	--
TEA021912	1.29	2.3	1.67	9.45	12.41	15.22	K20043 clathrin coat assembly protein AP180 | (RefSeq) putative clathrin assembly protein At5g35200 (A)	PREDICTED: dof zinc finger protein DOF1.4 [Ricinus communis]	DOF34_ARATH RecName: Full=Dof zinc finger protein DOF3.4; Short=AtDOF3.4; AltName: Full=OBF-binding protein 1;	A0A4S4F2L8_CAMSI RecName: Full=Dof-type domain-containing protein {ECO:0000259|PROSITE:PS50884};	PF02701.15:Dof domain, zinc finger	C2C2-Dof	C2C2->C2C2-Dof	GO:0005634,nucleus; GO:0003677,DNA binding; GO:0003700,DNA-binding transcription factor activity; GO:0000976,transcription regulatory region sequence-specific DNA binding; GO:0008270,zinc ion binding; GO:0042545,cell wall modification; GO:0045787,positive regulation of cell cycle; GO:0045893,positive regulation of transcription, DNA-templated; GO:0009733,response to auxin; GO:0009751,response to …	--
TEA021997	3.45	3.69	4.53	7.59	8.47	11.1	--	PREDICTED: BEL1-like homeodomain protein 1 [Vitis vinifera]	BLH1_ARATH RecName: Full=BEL1-like homeodomain protein 1; Short=BEL1-like protein 1; AltName: Full=Protein EMBRYO SAC DEVELOPMENT ARREST 29;	A0A4V3WQU0_CAMSI RecName: Full=Homeobox domain-containing protein {ECO:0000259|PROSITE:PS50071};	PF07526.11:Associated with HOX	HB-BELL	HB->HB-BELL	GO:0005737,cytoplasm; GO:0005634,nucleus; GO:0003677,DNA binding; GO:0003700,DNA-binding transcription factor activity; GO:0000981,DNA-binding transcription factor activity, RNA polymerase II-specific; GO:0046982,protein heterodimerization activity; GO:0042803,protein homodimerization activity; GO:0000978,RNA polymerase II cis-regulatory region sequence-specific DNA binding; GO:0010197,polar nucl…	--
TEA022718	2.23	2.81	2.32	5.21	5.68	6.04	K12126 phytochrome-interacting factor 3 | (RefSeq) uncharacterized protein LOC112286119 (A)	PREDICTED: transcription factor SPATULA isoform X1 [Vitis vinifera]	SPT_ARATH RecName: Full=Transcription factor SPATULA; AltName: Full=Basic helix-loop-helix protein 24; Short=AtbHLH24; Short=bHLH 24; AltName: Full=Transcription factor EN 99; AltName: Full=bHLH transcription factor bHLH024;	A0A4S4E0Q0_CAMSI RecName: Full=BHLH domain-containing protein {ECO:0000259|PROSITE:PS50888};	PF00010.26:Helix-loop-helix DNA-binding domain	bHLH	bHLH	GO:0005634,nucleus; GO:0003700,DNA-binding transcription factor activity; GO:0042802,identical protein binding; GO:0046983,protein dimerization activity; GO:0000976,transcription regulatory region sequence-specific DNA binding; GO:0048440,carpel development; GO:0007623,circadian rhythm; GO:0010154,fruit development; GO:0010187,negative regulation of seed germination; GO:0009409,response to cold; …	ko04075: Plant hormone signal transduction; ko04712: Circadian rhythm - plant
TEA022729	7.47	10.91	7.19	23.63	23.8	40.23	K09286 EREBP-like factor | (RefSeq) DREB2; ethylene-responsive transcription factor ERF010-like (A)	dehydration-responsive element-binding protein DREB2 [Solanum tuberosum]	ERF11_ARATH RecName: Full=Ethylene-responsive transcription factor ERF011;	A0A7J7HRU4_CAMSI RecName: Full=AP2/ERF domain-containing protein {ECO:0000259|PROSITE:PS51032};	PF00847.20:AP2 domain	AP2/ERF-ERF	AP2/ERF->AP2/ERF-ERF	GO:0005634,nucleus; GO:0003700,DNA-binding transcription factor activity; GO:0000976,transcription regulatory region sequence-specific DNA binding; GO:0042742,defense response to bacterium; GO:0009873,ethylene-activated signaling pathway; GO:0010941,regulation of cell death; GO:0009617,response to bacterium; GO:0010200,response to chitin; GO:0009409,response to cold; GO:0003674,molecular_function…	--
TEA022795	15.95	18.03	22.5	37.21	47.01	52.99	K09419 heat shock transcription factor, other eukaryote | (RefSeq) heat stress transcription factor B-2a (A)	heat stress transcription factor B-2a [Prunus persica]	HFB2A_ARATH RecName: Full=Heat stress transcription factor B-2a; Short=AtHsfB2a; AltName: Full=AtHsf-22; AltName: Full=Heat shock factor protein 6; Short=HSF 6; AltName: Full=Heat shock transcription factor 6; Short=HSTF 6;	A0A4S4DQW0_CAMSI RecName: Full=HSF_DOMAIN domain-containing protein {ECO:0000259|PROSITE:PS00434};	PF00447.17:HSF-type DNA-binding	HSF	HSF	GO:0005634,nucleus; GO:0003700,DNA-binding transcription factor activity; GO:0000978,RNA polymerase II cis-regulatory region sequence-specific DNA binding; GO:0000976,transcription regulatory region sequence-specific DNA binding; GO:0006357,regulation of transcription by RNA polymerase II; GO:0010200,response to chitin; GO:0003674,molecular_function; GO:0140110,transcription regulator activity; G…	--
TEA022992	1.16	1.62	2.82	0.71	0.88	0.34	K23408 cell division cycle-associated protein 7 | (RefSeq) cell division cycle-associated 7-like protein (A)	PREDICTED: B3 domain-containing protein At3g19184 isoform X1 [Vitis vinifera]	Y3918_ARATH RecName: Full=B3 domain-containing protein At3g19184;	A0A4S4EE29_CAMSI RecName: Full=TF-B3 domain-containing protein {ECO:0000259|PROSITE:PS50863};	PF02362.21:B3 DNA binding domain	B3	B3->B3	GO:0005634,nucleus; GO:0003677,DNA binding; GO:0003674,molecular_function; GO:0003676,nucleic acid binding; GO:0005488,binding; GO:0097159,organic cyclic compound binding; GO:1901363,heterocyclic compound binding; GO:0005575,cellular_component; GO:0005622,intracellular anatomical structure; GO:0043226,organelle; GO:0043227,membrane-bounded organelle; GO:0043229,intracellular organelle; GO:0043231…	--
TEA023273	3.05	3.3	3.35	1.95	1.66	1.1	K13473 chitin elicitor-binding protein | (RefSeq) uncharacterized protein LOC100384051 precursor (A)	hypothetical protein BC332_09433 [Capsicum chinense]	LYM3_ARATH RecName: Full=LysM domain-containing GPI-anchored protein 3; Flags: Precursor;	A0A4V3WR37_CAMSI SubName: Full=Uncharacterized protein {ECO:0000313|EMBL:THG22137.1};	PF06203.14:CCT motif	Others	Others	GO:0031225,anchored component of membrane; GO:0046658,anchored component of plasma membrane; GO:0005886,plasma membrane; GO:0042834,peptidoglycan binding; GO:0006952,defense response; GO:0006955,immune response; GO:0003674,molecular_function; GO:0005488,binding; GO:0005539,glycosaminoglycan binding; GO:0097367,carbohydrate derivative binding; GO:0006950,response to stress; GO:0008150,biological_p…	ko04626: Plant-pathogen interaction
TEA023914	0	0.1	0.16	0.4	0.73	2.43	K09286 EREBP-like factor | (RefSeq) LOW QUALITY PROTEIN: ethylene-responsive transcription factor RAP2-6 (A)	unnamed protein product, partial [Vitis vinifera]	EF110_ARATH RecName: Full=Ethylene-responsive transcription factor ERF110;	A0A4S4EW51_CAMSI RecName: Full=AP2/ERF domain-containing protein {ECO:0000259|PROSITE:PS51032};	PF00847.20:AP2 domain	AP2/ERF-ERF	AP2/ERF->AP2/ERF-ERF	GO:0005634,nucleus; GO:0003677,DNA binding; GO:0003700,DNA-binding transcription factor activity; GO:0009873,ethylene-activated signaling pathway; GO:0045893,positive regulation of transcription, DNA-templated; GO:0048510,regulation of timing of transition from vegetative to reproductive phase; GO:0003674,molecular_function; GO:0003676,nucleic acid binding; GO:0005488,binding; GO:0097159,organic …	--
TEA023944	3.96	3.53	2.82	7.51	7.32	11.73	--	B3 DNA binding domain [Macleaya cordata]	Y1235_ORYSJ RecName: Full=B3 domain-containing protein Os01g0723500;	A0A4S4CYC9_CAMSI SubName: Full=Uncharacterized protein {ECO:0000313|EMBL:THF94890.1};	PF02362.21:B3 DNA binding domain	B3	B3->B3	GO:0005634,nucleus; GO:0003677,DNA binding; GO:0003674,molecular_function; GO:0003676,nucleic acid binding; GO:0005488,binding; GO:0097159,organic cyclic compound binding; GO:1901363,heterocyclic compound binding; GO:0005575,cellular_component; GO:0005622,intracellular anatomical structure; GO:0043226,organelle; GO:0043227,membrane-bounded organelle; GO:0043229,intracellular organelle; GO:0043231…	--
TEA024004	0.26	0.2	0.28	1.33	1.18	2.15	K13422 transcription factor MYC2 | (RefSeq) transcription factor MYC2-like (A)	transcription factor bHLH25-like [Prunus avium]	BH019_ARATH RecName: Full=Transcription factor bHLH19; AltName: Full=Basic helix-loop-helix protein 19; Short=AtbHLH19; Short=bHLH 19; AltName: Full=Transcription factor EN 26; AltName: Full=bHLH transcription factor bHLH019;	A0A4S4EJ92_CAMSI RecName: Full=BHLH domain-containing protein {ECO:0000259|PROSITE:PS50888};	PF00010.26:Helix-loop-helix DNA-binding domain	bHLH	bHLH	GO:0005634,nucleus; GO:0003700,DNA-binding transcription factor activity; GO:0046983,protein dimerization activity; GO:0000976,transcription regulatory region sequence-specific DNA binding; GO:0006355,regulation of transcription, DNA-templated; GO:0003674,molecular_function; GO:0140110,transcription regulator activity; GO:0005488,binding; GO:0005515,protein binding; GO:0001067,regulatory region n…	ko04016: MAPK signaling pathway - plant; ko04075: Plant hormone signal transduction
TEA024333	1.91	2.36	2.7	5.36	4.99	5.79	K14494 DELLA protein | (RefSeq) DELLA protein GAI-like (A)	PREDICTED: scarecrow-like protein 14 [Juglans regia]	SCL14_ARATH RecName: Full=Scarecrow-like protein 14; Short=AtSCL14; AltName: Full=GRAS family protein 2; Short=AtGRAS-2;	A0A4S4DL97_CAMSI RecName: Full=GRAS domain-containing protein {ECO:0000259|PROSITE:PS50985};	PF03514.14:GRAS domain family	GRAS	GRAS	GO:0005829,cytosol; GO:0005634,nucleus; GO:0003700,DNA-binding transcription factor activity; GO:0043565,sequence-specific DNA binding; GO:0000976,transcription regulatory region sequence-specific DNA binding; GO:0045893,positive regulation of transcription, DNA-templated; GO:0006355,regulation of transcription, DNA-templated; GO:0010200,response to chitin; GO:0080183,response to photooxidative s…	ko04075: Plant hormone signal transduction
TEA024439	0.66	0.79	0.65	1.69	1.56	2.03	K14494 DELLA protein | (RefSeq) DELLA protein RGL1-like (A)	PREDICTED: scarecrow-like protein 14 [Juglans regia]	SCL14_ARATH RecName: Full=Scarecrow-like protein 14; Short=AtSCL14; AltName: Full=GRAS family protein 2; Short=AtGRAS-2;	A0A4S4DKF2_CAMSI RecName: Full=GRAS domain-containing protein {ECO:0000259|PROSITE:PS50985};	PF03514.14:GRAS domain family	GRAS	GRAS	GO:0005829,cytosol; GO:0005634,nucleus; GO:0003700,DNA-binding transcription factor activity; GO:0043565,sequence-specific DNA binding; GO:0000976,transcription regulatory region sequence-specific DNA binding; GO:0045893,positive regulation of transcription, DNA-templated; GO:0006355,regulation of transcription, DNA-templated; GO:0010200,response to chitin; GO:0080183,response to photooxidative s…	ko04075: Plant hormone signal transduction
TEA025405	1.4	2.23	1.63	6.79	6.65	13.3	K09422 transcription factor MYB, plant | (RefSeq) transcription factor MYB44-like (A)	MYB transcription factor protein 7 [Panax ginseng]	MYB73_ARATH RecName: Full=Transcription factor MYB73 {ECO:0000303|PubMed:11597504}; AltName: Full=Myb-related protein 73 {ECO:0000303|PubMed:11597504}; Short=AtMYB73 {ECO:0000303|PubMed:11597504};	A0A4S4ECJ9_CAMSI SubName: Full=Uncharacterized protein {ECO:0000313|EMBL:THG14008.1};	PF00249.31:Myb-like DNA-binding domain	MYB	MYB->MYB	GO:0005634,nucleus; GO:0003700,DNA-binding transcription factor activity; GO:0000981,DNA-binding transcription factor activity, RNA polymerase II-specific; GO:0000978,RNA polymerase II cis-regulatory region sequence-specific DNA binding; GO:0000976,transcription regulatory region sequence-specific DNA binding; GO:0019760,glucosinolate metabolic process; GO:1901001,negative regulation of response …	--
TEA026595	5.74	4.67	6.27	23.35	27.06	37.76	K09286 EREBP-like factor | (RefSeq) dehydration-responsive element-binding protein 2A-like (A)	ERF transcription factor ERF1 [Camellia sinensis]	DRE2C_ARATH RecName: Full=Dehydration-responsive element-binding protein 2C; Short=Protein DREB2C;	A0A4S4D536_CAMSI RecName: Full=AP2/ERF domain-containing protein {ECO:0000259|PROSITE:PS51032};	PF00847.20:AP2 domain	AP2/ERF-ERF	AP2/ERF->AP2/ERF-ERF	GO:0005634,nucleus; GO:0003700,DNA-binding transcription factor activity; GO:0000976,transcription regulatory region sequence-specific DNA binding; GO:0009738,abscisic acid-activated signaling pathway; GO:0010286,heat acclimation; GO:0045893,positive regulation of transcription, DNA-templated; GO:0009737,response to abscisic acid; GO:0003674,molecular_function; GO:0140110,transcription regulator …	--
TEA027049	0.27	0.59	0.44	0.26	1.17	5.41	K13464 jasmonate ZIM domain-containing protein | (RefSeq) protein TIFY 9-like (A)	PREDICTED: protein TIFY 9-like [Populus euphratica]	TIF9_ARATH RecName: Full=Protein TIFY 9; AltName: Full=Jasmonate ZIM domain-containing protein 10; AltName: Full=Protein JASMONATE-ASSOCIATED 1; AltName: Full=Protein JAZ10;	A0A7J7GGU3_CAMSI RecName: Full=Tify domain-containing protein {ECO:0000259|PROSITE:PS51320};	PF06200.14:tify domain	Tify	Tify	GO:0005634,nucleus; GO:0042803,protein homodimerization activity; GO:0006952,defense response; GO:0031347,regulation of defense response; GO:2000022,regulation of jasmonic acid mediated signaling pathway; GO:0010112,regulation of systemic acquired resistance; GO:0009753,response to jasmonic acid; GO:0009611,response to wounding; GO:0003674,molecular_function; GO:0005488,binding; GO:0005515,protei…	ko04075: Plant hormone signal transduction
TEA027210	0.12	0.11	0.21	0.84	0.4	1.18	K09420 transcriptional activator Myb | (RefSeq) transcriptional activator Myb-like isoform X1 (A)	uncharacterized protein LOC105164125 [Sesamum indicum]	MB3R4_ARATH RecName: Full=Transcription factor MYB3R-4 {ECO:0000303|PubMed:11597504}; AltName: Full=Myb-related protein 3R-4 {ECO:0000303|PubMed:11597504}; AltName: Full=Protein ENHANCED DEFECTIVE CYTOKINESIS {ECO:0000303|PubMed:25806785};	A0A4S4D3M5_CAMSI SubName: Full=Uncharacterized protein {ECO:0000313|EMBL:THF96909.1};	PF00249.31:Myb-like DNA-binding domain	MYB	MYB->MYB	GO:0005634,nucleus; GO:0001228,DNA-binding transcription activator activity, RNA polymerase II-specific; GO:0003700,DNA-binding transcription factor activity; GO:0000981,DNA-binding transcription factor activity, RNA polymerase II-specific; GO:0000978,RNA polymerase II cis-regulatory region sequence-specific DNA binding; GO:0043565,sequence-specific DNA binding; GO:0000976,transcription regulator…	--
TEA027298	0.12	0.17	0.28	1.69	2.2	4.46	K17893 ubiquinol oxidase [EC:1.10.3.11] | (RefSeq) ubiquinol oxidase 2, mitochondrial (A)	PREDICTED: protein NLP6-like isoform X1 [Nicotiana tabacum]	AOX1_SOYBN RecName: Full=Ubiquinol oxidase 1, mitochondrial; EC=1.10.3.11; AltName: Full=Alternative oxidase 1; Flags: Precursor;	A0A4S4EQG3_CAMSI SubName: Full=Uncharacterized protein {ECO:0000313|EMBL:THG18386.1};	PF02042.15:RWP-RK domain	RWP-RK	RWP-RK	GO:0016021,integral component of membrane; GO:0005743,mitochondrial inner membrane; GO:0005739,mitochondrion; GO:0070469,respirasome; GO:0009916,alternative oxidase activity; GO:0046872,metal ion binding; GO:0102721,ubiquinol:oxygen oxidoreductase activity; GO:0010230,alternative respiration; GO:0003674,molecular_function; GO:0003824,catalytic activity; GO:0016491,oxidoreductase activity; GO:0016…	--
TEA027681	0.98	1.78	1.08	2.48	3.11	5.98	K08869 aarF domain-containing kinase | (RefSeq) predicted protein (A)	PREDICTED: transcription factor DIVARICATA-like [Nicotiana attenuata]	DIV_ANTMA RecName: Full=Transcription factor DIVARICATA;	A0A4S4ES35_CAMSI SubName: Full=Uncharacterized protein {ECO:0000313|EMBL:THG19658.1};	PF00249.31:Myb-like DNA-binding domain	MYB	MYB->MYB	GO:0005634,nucleus; GO:0003677,DNA binding; GO:0048262,determination of dorsal/ventral asymmetry; GO:0009908,flower development; GO:0003674,molecular_function; GO:0003676,nucleic acid binding; GO:0005488,binding; GO:0097159,organic cyclic compound binding; GO:1901363,heterocyclic compound binding; GO:0003002,regionalization; GO:0007275,multicellular organism development; GO:0007389,pattern specif…	--
TEA028473	0.22	1.1	0.45	2.25	0.85	3.05	K12835 ATP-dependent RNA helicase DDX42 [EC:3.6.4.13] | (RefSeq) DEAD-box ATP-dependent RNA helicase 24 isoform X1 (A)	PREDICTED: probable WRKY transcription factor 48 [Vitis vinifera]	WRK48_ARATH RecName: Full=Probable WRKY transcription factor 48; AltName: Full=WRKY DNA-binding protein 48;	A0A4S4DNF0_CAMSI RecName: Full=WRKY transcription factor {ECO:0000256|PIRNR:PIRNR038130};	PF03106.15:WRKY DNA -binding domain	WRKY	WRKY	GO:0005634,nucleus; GO:0003677,DNA binding; GO:0003700,DNA-binding transcription factor activity; GO:0000976,transcription regulatory region sequence-specific DNA binding; GO:0042742,defense response to bacterium; GO:0045893,positive regulation of transcription, DNA-templated; GO:0009617,response to bacterium; GO:0010200,response to chitin; GO:0003674,molecular_function; GO:0003676,nucleic acid b…	ko03040: Spliceosome
TEA028765	0.52	0.25	0	5.38	6.31	10.28	K03847 alpha-1,6-mannosyltransferase [EC:2.4.1.260] | (RefSeq) dol-P-Man:Man(7)GlcNAc(2)-PP-Dol alpha-1,6-mannosyltransferase-like (A)	PREDICTED: probable WRKY transcription factor 75 [Juglans regia]	WRK75_ARATH RecName: Full=Probable WRKY transcription factor 75; AltName: Full=WRKY DNA-binding protein 75;	A0A4V6RXZ2_CAMSI RecName: Full=WRKY domain-containing protein {ECO:0000259|PROSITE:PS50811};	PF03106.15:WRKY DNA -binding domain	WRKY	WRKY	GO:0005634,nucleus; GO:0003700,DNA-binding transcription factor activity; GO:0000978,RNA polymerase II cis-regulatory region sequence-specific DNA binding; GO:0000976,transcription regulatory region sequence-specific DNA binding; GO:0010055,atrichoblast differentiation; GO:0048527,lateral root development; GO:0000122,negative regulation of transcription by RNA polymerase II; GO:0043620,regulation…	ko00510: N-Glycan biosynthesis; ko00513: Various types of N-glycan biosynthesis; ko01100: Metabolic pathways
TEA028904	47.82	57.73	57.88	17.85	34.97	23.52	K09250 cellular nucleic acid-binding protein | (RefSeq) glycine-rich protein 2 (A)	cold shock protein 2-like [Helianthus annuus]	GRP2_NICSY RecName: Full=Glycine-rich protein 2;	A0A7J7H325_CAMSI SubName: Full=Uncharacterized protein {ECO:0000313|EMBL:KAF5946967.1};	PF00313.22:'Cold-shock' DNA-binding domain	CSD	CSD	GO:0003723,RNA binding; GO:0008270,zinc ion binding; GO:0003674,molecular_function; GO:0003676,nucleic acid binding; GO:0005488,binding; GO:0097159,organic cyclic compound binding; GO:1901363,heterocyclic compound binding; GO:0043167,ion binding; GO:0043169,cation binding; GO:0046872,metal ion binding; GO:0046914,transition metal ion binding	--
TEA028913	1.07	2.04	2.23	6.24	7.18	11.32	K13425 WRKY transcription factor 22 | (RefSeq) WRKY transcription factor 22 (A)	PREDICTED: probable WRKY transcription factor 65 [Vitis vinifera]	WRK69_ARATH RecName: Full=Probable WRKY transcription factor 69; AltName: Full=WRKY DNA-binding protein 69;	A0A4S4E4N3_CAMSI RecName: Full=WRKY domain-containing protein {ECO:0000259|PROSITE:PS50811};	PF03106.15:WRKY DNA -binding domain	WRKY	WRKY	GO:0005634,nucleus; GO:0003700,DNA-binding transcription factor activity; GO:0000976,transcription regulatory region sequence-specific DNA binding; GO:0003674,molecular_function; GO:0140110,transcription regulator activity; GO:0001067,regulatory region nucleic acid binding; GO:0003676,nucleic acid binding; GO:0003677,DNA binding; GO:0003690,double-stranded DNA binding; GO:0005488,binding; GO:0043…	ko04016: MAPK signaling pathway - plant; ko04626: Plant-pathogen interaction
TEA029028	0.88	0.59	0.56	3.46	1.94	2.35	--	PREDICTED: zinc finger protein ZAT10 [Vitis vinifera]	ZAT10_ARATH RecName: Full=Zinc finger protein ZAT10; AltName: Full=Salt-tolerance zinc finger;	A0A4S4F297_CAMSI SubName: Full=Uncharacterized protein {ECO:0000313|EMBL:THG23600.1};	PF13912.6:C2H2-type zinc finger	C2H2	C2H2	GO:0005634,nucleus; GO:0003700,DNA-binding transcription factor activity; GO:0046872,metal ion binding; GO:0043565,sequence-specific DNA binding; GO:0000976,transcription regulatory region sequence-specific DNA binding; GO:0071456,cellular response to hypoxia; GO:0035264,multicellular organism growth; GO:0045892,negative regulation of transcription, DNA-templated; GO:0010117,photoprotection; GO:0…	--
TEA030193	2.39	2.65	7.79	1.52	1.21	1.78	K09286 EREBP-like factor | (RefSeq) ethylene-responsive transcription factor TINY-like (A)	putative dehydration-responsive element binding protein [Broussonetia papyrifera]	ERF17_ARATH RecName: Full=Ethylene-responsive transcription factor ERF017;	A0A7J7HVE9_CAMSI RecName: Full=AP2/ERF domain-containing protein {ECO:0000259|PROSITE:PS51032};	PF00847.20:AP2 domain	AP2/ERF-ERF	AP2/ERF->AP2/ERF-ERF	GO:0005634,nucleus; GO:0003700,DNA-binding transcription factor activity; GO:0000976,transcription regulatory region sequence-specific DNA binding; GO:0009873,ethylene-activated signaling pathway; GO:0003674,molecular_function; GO:0140110,transcription regulator activity; GO:0001067,regulatory region nucleic acid binding; GO:0003676,nucleic acid binding; GO:0003677,DNA binding; GO:0003690,double-…	--
TEA032053	104.29	84.39	88.76	54.75	43.35	43.09	K12135 zinc finger protein CONSTANS | (RefSeq) zinc finger protein CONSTANS-like (A)	zinc finger protein constans-like 16 [Quercus suber]	COL16_ARATH RecName: Full=Zinc finger protein CONSTANS-LIKE 16;	A0A4S4E0J3_CAMSI SubName: Full=Uncharacterized protein {ECO:0000313|EMBL:THG09303.1};	PF06203.14:CCT motif	C2C2-CO-like	C2C2->C2C2-CO-like	GO:0005634,nucleus; GO:0003700,DNA-binding transcription factor activity; GO:0008270,zinc ion binding; GO:0006355,regulation of transcription, DNA-templated; GO:0003674,molecular_function; GO:0140110,transcription regulator activity; GO:0005488,binding; GO:0043167,ion binding; GO:0043169,cation binding; GO:0046872,metal ion binding; GO:0046914,transition metal ion binding; GO:0006139,nucleobase-c…	ko04712: Circadian rhythm - plant
TEA033137	0.83	2.03	1.8	3.56	6.46	12.03	K00521 ferric-chelate reductase [EC:1.16.1.7] | (RefSeq) ferric reduction oxidase 7, chloroplastic-like (A)	NAC domain-containing protein 2-like [Durio zibethinus]	NAC48_ORYSJ RecName: Full=NAC domain-containing protein 48 {ECO:0000303|PubMed:15029955}; Short=ONAC048 {ECO:0000303|PubMed:15029955}; AltName: Full=OsNAC6 {ECO:0000303|PubMed:10660065}; AltName: Full=Protein STRESS-RESPONSIVE NAC 2 {ECO:0000303|PubMed:18273684};	A0A7J7I7K4_CAMSI RecName: Full=NAC domain-containing protein {ECO:0000259|PROSITE:PS51005};	PF02365.15:No apical meristem (NAM) protein	NAC	NAC	GO:0005634,nucleus; GO:0043565,sequence-specific DNA binding; GO:1901002,positive regulation of response to salt stress; GO:1902584,positive regulation of response to water deprivation; GO:0045893,positive regulation of transcription, DNA-templated; GO:1900150,regulation of defense response to fungus; GO:0040008,regulation of growth; GO:0009409,response to cold; GO:0048364,root development; GO:00…	--
TEA033370	0.64	0.34	0.26	2	1.19	1.94	K20043 clathrin coat assembly protein AP180 | (RefSeq) putative clathrin assembly protein At5g35200 (A)	dof zinc finger protein DOF1.4-like [Manihot esculenta]	DOF34_ARATH RecName: Full=Dof zinc finger protein DOF3.4; Short=AtDOF3.4; AltName: Full=OBF-binding protein 1;	A0A4S4EFR8_CAMSI RecName: Full=Dof-type domain-containing protein {ECO:0000259|PROSITE:PS50884};	PF02701.15:Dof domain, zinc finger	C2C2-Dof	C2C2->C2C2-Dof	GO:0005634,nucleus; GO:0003677,DNA binding; GO:0003700,DNA-binding transcription factor activity; GO:0000976,transcription regulatory region sequence-specific DNA binding; GO:0008270,zinc ion binding; GO:0042545,cell wall modification; GO:0045787,positive regulation of cell cycle; GO:0045893,positive regulation of transcription, DNA-templated; GO:0009733,response to auxin; GO:0009751,response to …	--
TEA033522	0.23	0.48	1.35	1.65	2.91	4.75	K22382 WD repeat-containing protein 26 | (RefSeq) WD repeat-containing protein 26 homolog (A)	unnamed protein product, partial [Vitis vinifera]	GRF7_ARATH RecName: Full=Growth-regulating factor 7; Short=AtGRF7; AltName: Full=Transcription activator GRF7;	A0A4V3WQN4_CAMSI RecName: Full=Growth-regulating factor {ECO:0000256|RuleBase:RU367127};	PF08879.10:WRC	GRF	GRF	GO:0005634,nucleus; GO:0005524,ATP binding; GO:0048366,leaf development; GO:0006355,regulation of transcription, DNA-templated; GO:0010218,response to far red light; GO:0080167,response to karrikin; GO:0010114,response to red light; GO:0006351,transcription, DNA-templated; GO:0000166,nucleotide binding; GO:0003674,molecular_function; GO:0005488,binding; GO:0017076,purine nucleotide binding; GO:00…	--
TEA033545	3.61	4.94	3.38	20.82	19.45	29.77	K09338 homeobox-leucine zipper protein | (RefSeq) homeobox-leucine zipper protein ATHB-12-like (A)	PREDICTED: homeobox-leucine zipper protein ATHB-12-like isoform X1 [Nelumbo nucifera]	ATHB7_ARATH RecName: Full=Homeobox-leucine zipper protein ATHB-7; AltName: Full=HD-ZIP protein ATHB-7; AltName: Full=Homeodomain transcription factor ATHB-7;	A0A4S4EVK2_CAMSI RecName: Full=Homeobox domain-containing protein {ECO:0000259|PROSITE:PS50071};	PF00046.29:Homeodomain	HB-HD-ZIP	HB->HB-HD-ZIP	GO:0005634,nucleus; GO:0003700,DNA-binding transcription factor activity; GO:0000981,DNA-binding transcription factor activity, RNA polymerase II-specific; GO:0043565,sequence-specific DNA binding; GO:0000976,transcription regulatory region sequence-specific DNA binding; GO:0045893,positive regulation of transcription, DNA-templated; GO:0009737,response to abscisic acid; GO:0009414,response to wa…	--
TEA033672	20.34	28.9	33.59	58.25	82.58	82.47	K09422 transcription factor MYB, plant | (RefSeq) transcription factor MYB16 (A)	unnamed protein product [Coffea canephora]	MY106_ARATH RecName: Full=Transcription factor MYB106 {ECO:0000305}; AltName: Full=Myb-related protein 106 {ECO:0000303|PubMed:11597504}; Short=AtMYB106 {ECO:0000303|PubMed:11597504}; AltName: Full=Transcription factor NOEK {ECO:0000303|PubMed:18805951};	A0A4S4ET79_CAMSI RecName: Full=HTH myb-type domain-containing protein {ECO:0000259|PROSITE:PS51294};	PF00249.31:Myb-like DNA-binding domain	MYB-related	MYB->MYB-related	GO:0005634,nucleus; GO:0003677,DNA binding; GO:0000902,cell morphogenesis; GO:0035017,cuticle pattern formation; GO:1901957,regulation of cutin biosynthetic process; GO:0010091,trichome branching; GO:0003674,molecular_function; GO:0003676,nucleic acid binding; GO:0005488,binding; GO:0097159,organic cyclic compound binding; GO:1901363,heterocyclic compound binding; GO:0008150,biological_process; G…	--
TEA033677	4.17	3.74	4.85	9.57	14.09	20.32	K00521 ferric-chelate reductase [EC:1.16.1.7] | (RefSeq) ferric reduction oxidase 7, chloroplastic-like (A)	NAC domain-containing protein 100-like [Hevea brasiliensis]	NC100_ARATH RecName: Full=NAC domain-containing protein 100 {ECO:0000303|PubMed:15029955}; Short=ANAC100 {ECO:0000303|PubMed:15029955}; Short=AtNAC5;	A0A4S4ERI7_CAMSI RecName: Full=NAC domain-containing protein {ECO:0000259|PROSITE:PS51005};	PF02365.15:No apical meristem (NAM) protein	NAC	NAC	GO:0005634,nucleus; GO:0003677,DNA binding; GO:0003700,DNA-binding transcription factor activity; GO:0003674,molecular_function; GO:0003676,nucleic acid binding; GO:0005488,binding; GO:0097159,organic cyclic compound binding; GO:1901363,heterocyclic compound binding; GO:0140110,transcription regulator activity; GO:0005575,cellular_component; GO:0005622,intracellular anatomical structure; GO:00432…	--
TEA033734	3.87	4.12	7.39	2.71	3.33	1.89	K12126 phytochrome-interacting factor 3 | (Kazusa) Lj5g3v1533330.1; - (A)	unnamed protein product, partial [Vitis vinifera]	SPT_ARATH RecName: Full=Transcription factor SPATULA; AltName: Full=Basic helix-loop-helix protein 24; Short=AtbHLH24; Short=bHLH 24; AltName: Full=Transcription factor EN 99; AltName: Full=bHLH transcription factor bHLH024;	A0A4S4DI61_CAMSI RecName: Full=BHLH domain-containing protein {ECO:0000259|PROSITE:PS50888};	PF00010.26:Helix-loop-helix DNA-binding domain	bHLH	bHLH	GO:0005634,nucleus; GO:0003700,DNA-binding transcription factor activity; GO:0042802,identical protein binding; GO:0046983,protein dimerization activity; GO:0000976,transcription regulatory region sequence-specific DNA binding; GO:0048440,carpel development; GO:0007623,circadian rhythm; GO:0010154,fruit development; GO:0010187,negative regulation of seed germination; GO:0009409,response to cold; …	ko04075: Plant hormone signal transduction; ko04712: Circadian rhythm - plant
novel.10462	2.47	2.94	1.91	0.29	0.74	0.23	--	NAC domain-containing protein 41 [Jatropha curcas]	NAMB2_TRITD RecName: Full=NAC transcription factor NAM-B2; Short=TtNAM-B2;	A0A7J7GGE9_CAMSI RecName: Full=NAC domain-containing protein {ECO:0000259|PROSITE:PS51005};	PF02365.15:No apical meristem (NAM) protein	NAC	NAC	GO:0005634,nucleus; GO:0003677,DNA binding; GO:0006355,regulation of transcription, DNA-templated; GO:0003674,molecular_function; GO:0003676,nucleic acid binding; GO:0005488,binding; GO:0097159,organic cyclic compound binding; GO:1901363,heterocyclic compound binding; GO:0006139,nucleobase-containing compound metabolic process; GO:0006351,transcription, DNA-templated; GO:0006725,cellular aromatic…	--
novel.12845	3.07	3.98	2.97	7.06	9.17	14.33	K16040 trans-resveratrol di-O-methyltransferase [EC:2.1.1.240] | (RefSeq) trans-resveratrol di-O-methyltransferase (A)	unnamed protein product [Coffea canephora]	POLX_TOBAC RecName: Full=Retrovirus-related Pol polyprotein from transposon TNT 1-94; Includes: RecName: Full=Protease; EC=3.4.23.-; Includes: RecName: Full=Reverse transcriptase; EC=2.7.7.49; Includes: RecName: Full=Endonuclease;	A0A2R6RYD4_ACTCC SubName: Full=Endonuclease {ECO:0000313|EMBL:PSS35035.1};	PF14223.6:gag-polypeptide of LTR copia-type	TCP	TCP	GO:0004190,aspartic-type endopeptidase activity; GO:0004519,endonuclease activity; GO:0003676,nucleic acid binding; GO:0003964,RNA-directed DNA polymerase activity; GO:0008270,zinc ion binding; GO:0015074,DNA integration; GO:0003674,molecular_function; GO:0003824,catalytic activity; GO:0004175,endopeptidase activity; GO:0008233,peptidase activity; GO:0016787,hydrolase activity; GO:0070001,asparti…	ko00945: Stilbenoid, diarylheptanoid and gingerol biosynthesis
novel.14631	1.85	3.45	4.82	8.45	16.02	29.65	K23048 RING finger protein unkempt | (RefSeq) zinc finger CCCH domain-containing protein 23-like (A)	PREDICTED: zinc finger CCCH domain-containing protein 20 [Nicotiana attenuata]	C3H20_ARATH RecName: Full=Zinc finger CCCH domain-containing protein 20; Short=AtC3H20;	A0A7J7GHH6_CAMSI SubName: Full=Uncharacterized protein {ECO:0000313|EMBL:KAF5938836.1};	PF00642.24:Zinc finger C-x8-C-x5-C-x3-H type (and similar)	C3H	C3H	GO:0005886,plasma membrane; GO:0003677,DNA binding; GO:0003700,DNA-binding transcription factor activity; GO:0046872,metal ion binding; GO:0006355,regulation of transcription, DNA-templated; GO:0006979,response to oxidative stress; GO:0003674,molecular_function; GO:0003676,nucleic acid binding; GO:0005488,binding; GO:0097159,organic cyclic compound binding; GO:1901363,heterocyclic compound bindin…	--
novel.17844	0.27	0.64	0.5	7.06	10.84	13.55	--	PREDICTED: NAC domain-containing protein 8 isoform X1 [Ziziphus jujuba]	NAC75_ARATH RecName: Full=NAC domain-containing protein 75 {ECO:0000303|PubMed:15029955}; Short=ANAC075 {ECO:0000303|PubMed:15029955};	A0A7J7IAM9_CAMSI RecName: Full=NAC domain-containing protein {ECO:0000259|PROSITE:PS51005}; Flags: Fragment;	PF02365.15:No apical meristem (NAM) protein	NAC	NAC	GO:0005634,nucleus; GO:0003700,DNA-binding transcription factor activity; GO:0000976,transcription regulatory region sequence-specific DNA binding; GO:0071555,cell wall organization; GO:0007275,multicellular organism development; GO:0045893,positive regulation of transcription, DNA-templated; GO:0006355,regulation of transcription, DNA-templated; GO:0010321,regulation of vegetative phase change; …	--
novel.18377	4.68	3.66	7.29	3.15	1.46	3.57	K15777 4,5-DOPA dioxygenase extradiol [EC:1.13.11.-] | (RefSeq) uncharacterized protein LOC110630336 (A)	hypothetical protein L484_015944 [Morus notabilis]	MIF2_ARATH RecName: Full=Mini zinc finger protein 2; Short=AtMIF2;	A0A7J7G1B8_CAMSI SubName: Full=Uncharacterized protein {ECO:0000313|EMBL:KAF5934452.1};	PF04770.12:ZF-HD protein dimerisation region	zf-HD	zf-HD	GO:0005737,cytoplasm; GO:0005634,nucleus; GO:0003677,DNA binding; GO:0003700,DNA-binding transcription factor activity; GO:0046872,metal ion binding; GO:0042803,protein homodimerization activity; GO:0000976,transcription regulatory region sequence-specific DNA binding; GO:0010582,floral meristem determinacy; GO:0035670,plant-type ovary development; GO:0006355,regulation of transcription, DNA-temp…	ko00965: Betalain biosynthesis
novel.20494	0.17	0.16	0.31	4.26	3.02	5.13	K17604 zinc finger SWIM domain-containing protein 3 | (RefSeq) protein FAR1-RELATED SEQUENCE 4-like (A)	uncharacterized protein LOC110767855 [Prunus avium]	FRS5_ARATH RecName: Full=Protein FAR1-RELATED SEQUENCE 5;	A0A2N9F996_FAGSY RecName: Full=Ribonuclease H {ECO:0000256|ARBA:ARBA00017721};	PF13456.6:Reverse transcriptase-like	FAR1	FAR1	GO:0005634,nucleus; GO:0008270,zinc ion binding; GO:0006355,regulation of transcription, DNA-templated; GO:0003674,molecular_function; GO:0005488,binding; GO:0043167,ion binding; GO:0043169,cation binding; GO:0046872,metal ion binding; GO:0046914,transition metal ion binding; GO:0006139,nucleobase-containing compound metabolic process; GO:0006351,transcription, DNA-templated; GO:0006725,cellular …	--
novel.2057	0.35	0.04	0.04	0.81	0.86	1.02	K09422 transcription factor MYB, plant | (RefSeq) myb-related protein 330-like (A)	unnamed protein product [Coffea canephora]	MYB3_HORVU RecName: Full=Myb-related protein Hv33;	A0A4S4DNW1_CAMSI RecName: Full=Diacylglycerol O-acyltransferase {ECO:0000256|ARBA:ARBA00013244}; EC=2.3.1.20 {ECO:0000256|ARBA:ARBA00013244};	PF00249.31:Myb-like DNA-binding domain	MYB-related	MYB->MYB-related	GO:0005634,nucleus; GO:0003677,DNA binding; GO:0003674,molecular_function; GO:0003676,nucleic acid binding; GO:0005488,binding; GO:0097159,organic cyclic compound binding; GO:1901363,heterocyclic compound binding; GO:0005575,cellular_component; GO:0005622,intracellular anatomical structure; GO:0043226,organelle; GO:0043227,membrane-bounded organelle; GO:0043229,intracellular organelle; GO:0043231…	--
novel.20781	3.5	3.82	3.31	1.14	2.3	1.96	K09286 EREBP-like factor | (GenBank) AP2 domain class transcription factor (A)	ethylene-responsive transcription factor RAP2-9-like [Olea europaea var. sylvestris]	ERF16_ARATH RecName: Full=Ethylene-responsive transcription factor ERF016;	A0A7J7HUE9_CAMSI RecName: Full=AP2/ERF domain-containing protein {ECO:0000259|PROSITE:PS51032};	PF00847.20:AP2 domain	AP2/ERF-ERF	AP2/ERF->AP2/ERF-ERF	GO:0005634,nucleus; GO:0003677,DNA binding; GO:0003700,DNA-binding transcription factor activity; GO:0009873,ethylene-activated signaling pathway; GO:0003674,molecular_function; GO:0003676,nucleic acid binding; GO:0005488,binding; GO:0097159,organic cyclic compound binding; GO:1901363,heterocyclic compound binding; GO:0140110,transcription regulator activity; GO:0000160,phosphorelay signal transd…	--
novel.2923	2.03	1.85	1.49	0.4	0.49	0.26	K13945 LOB domain-containing protein 29 | (RefSeq) LOB domain-containing protein 29-like (A)	unnamed protein product, partial [Vitis vinifera]	LBD40_ARATH RecName: Full=LOB domain-containing protein 40; AltName: Full=ASYMMETRIC LEAVES 2-like protein 37; Short=AS2-like protein 37;	A0A7J7G0D5_CAMSI RecName: Full=LOB domain-containing protein {ECO:0000259|PROSITE:PS50891};	PF03195.14:Lateral organ boundaries (LOB) domain	LOB	LOB	GO:0010468,regulation of gene expression; GO:0009739,response to gibberellin; GO:0008150,biological_process; GO:0008152,metabolic process; GO:0010467,gene expression; GO:0019222,regulation of metabolic process; GO:0043170,macromolecule metabolic process; GO:0050789,regulation of biological process; GO:0060255,regulation of macromolecule metabolic process; GO:0065007,biological regulation; GO:0071…	--
novel.5031	3.55	6.76	7.17	1.55	2.42	3.14	K15032 mTERF domain-containing protein, mitochondrial | (RefSeq) uncharacterized LOC107781555 (A)	PREDICTED: transcription termination factor MTEF1, chloroplastic [Nicotiana tomentosiformis]	MTEF1_ARATH RecName: Full=Transcription termination factor MTEF1, chloroplastic {ECO:0000305}; AltName: Full=Mitochondrial transcription termination factor 1 {ECO:0000303|PubMed:23087700}; AltName: Full=Protein EMBRYO DEFECTIVE 93 {ECO:0000305}; AltName: Full=Protein SINGLET OXYGEN-LINKED DEATH ACTIVATOR 10 {ECO:0000303|PubMed:19563435}; Flags: Precursor;	A0A7J7GED0_CAMSI SubName: Full=Uncharacterized protein {ECO:0000313|EMBL:KAF5939099.1};	PF02536.14:mTERF	mTERF	mTERF	GO:0009507,chloroplast; GO:0003690,double-stranded DNA binding; GO:0071452,cellular response to singlet oxygen; GO:0009658,chloroplast organization; GO:0032502,developmental process; GO:0006353,DNA-templated transcription, termination; GO:0009793,embryo development ending in seed dormancy; GO:0006355,regulation of transcription, DNA-templated; GO:0003674,molecular_function; GO:0003676,nucleic aci…	--
novel.6995	4.59	3.61	4.28	9.18	10.09	11.69	K09286 EREBP-like factor | (RefSeq) ethylene-responsive transcription factor 3 (A)	ethylene response factor 9 [Actinidia deliciosa]	ERF3_TOBAC RecName: Full=Ethylene-responsive transcription factor 3; AltName: Full=Ethylene-responsive element-binding factor 3 homolog; AltName: Full=Ethylene-responsive element-binding factor 5; Short=EREBP-5; AltName: Full=NtERF5;	D8VD36_ACTDE SubName: Full=Ethylene response factor 9 {ECO:0000313|EMBL:ADJ67438.1};	PF00847.20:AP2 domain	AP2/ERF-ERF	AP2/ERF->AP2/ERF-ERF	GO:0005634,nucleus; GO:0003677,DNA binding; GO:0003700,DNA-binding transcription factor activity; GO:0006952,defense response; GO:0009873,ethylene-activated signaling pathway; GO:0003674,molecular_function; GO:0003676,nucleic acid binding; GO:0005488,binding; GO:0097159,organic cyclic compound binding; GO:1901363,heterocyclic compound binding; GO:0140110,transcription regulator activity; GO:00069…	--
novel.8282	0	0.17	0.16	3.72	6.06	7	K15718 linoleate 9S-lipoxygenase [EC:1.13.11.58] | (RefSeq) probable linoleate 9S-lipoxygenase 4 (A)	NAC transcription factor [Populus tomentosa]	NAC73_ARATH RecName: Full=NAC domain-containing protein 73 {ECO:0000303|PubMed:15029955}; Short=ANAC073 {ECO:0000303|PubMed:15029955}; AltName: Full=Protein SECONDARY WALL-ASSOCIATED NAC DOMAIN PROTEIN 2 {ECO:0000303|PubMed:18952777};	A0A4S4E2C2_CAMSI RecName: Full=NAC domain-containing protein {ECO:0000259|PROSITE:PS51005};	PF02365.15:No apical meristem (NAM) protein	NAC	NAC	GO:0005634,nucleus; GO:0003700,DNA-binding transcription factor activity; GO:0000976,transcription regulatory region sequence-specific DNA binding; GO:0045893,positive regulation of transcription, DNA-templated; GO:2000652,regulation of secondary cell wall biogenesis; GO:0006355,regulation of transcription, DNA-templated; GO:0003674,molecular_function; GO:0140110,transcription regulator activity;…	ko00591: Linoleic acid metabolism
novel.9354	1.66	1.74	1.46	3.61	5.47	5.87	K14494 DELLA protein | (RefSeq) uncharacterized protein LOC18106830 (A)	hypothetical protein POPTR_003G143000v3 [Populus trichocarpa]	NLP6_ARATH RecName: Full=Protein NLP6; Short=AtNLP6; AltName: Full=NIN-like protein 6; AltName: Full=Nodule inception protein-like protein 6;	A0A7J7GK83_CAMSI SubName: Full=Uncharacterized protein {ECO:0000313|EMBL:KAF5940907.1};	--	RWP-RK	RWP-RK	GO:0005634,nucleus; GO:0003700,DNA-binding transcription factor activity; GO:0000976,transcription regulatory region sequence-specific DNA binding; GO:0003674,molecular_function; GO:0140110,transcription regulator activity; GO:0001067,regulatory region nucleic acid binding; GO:0003676,nucleic acid binding; GO:0003677,DNA binding; GO:0003690,double-stranded DNA binding; GO:0005488,binding; GO:0043…	ko04075: Plant hormone signal transduction
novel.9542	0.52	0.57	0.54	2.87	2.74	6.11	K14494 DELLA protein | (RefSeq) DELLA protein GAI-like (A)	PREDICTED: scarecrow-like protein 14 [Nicotiana tomentosiformis]	SCL14_ARATH RecName: Full=Scarecrow-like protein 14; Short=AtSCL14; AltName: Full=GRAS family protein 2; Short=AtGRAS-2;	A0A7J7FRG0_CAMSI RecName: Full=GRAS domain-containing protein {ECO:0000259|PROSITE:PS50985};	PF03514.14:GRAS domain family	GRAS	GRAS	GO:0005829,cytosol; GO:0005634,nucleus; GO:0003700,DNA-binding transcription factor activity; GO:0043565,sequence-specific DNA binding; GO:0000976,transcription regulatory region sequence-specific DNA binding; GO:0045893,positive regulation of transcription, DNA-templated; GO:0006355,regulation of transcription, DNA-templated; GO:0010200,response to chitin; GO:0080183,response to photooxidative s…	ko04075: Plant hormone signal transduction
