# Supplementary material for: Insights into the physiological, molecular, and genetic regulators of albinism in Camellia sinensis leaves
Source: Front Genet. 2023 Sep 6;14:1219335. doi: 10.3389/fgene.2023.1219335 (PMC10516542; doi:10.3389/fgene.2023.1219335)
Supplement: Supplementary file 6 [file Table1.XLSX]

## Sheet: Sheet1
Table S1. Metabolic profile of C. sinensis (L.) O. Ktze cultivar Yanling Yinbian Cha and its mutant variant with green leaves
	Index	Green1 (G1)	Green2 (G2)	Green3 (G3)	White1 (A1)	White2 (A2)	White3 (A3)	Compounds	Class I	CID	KEGG_map	Regulation
1	Lmhp008589	479580	792108	496632	549029	546187	888269	LysoPE 18:3(2n isomer)	Lipids	--	--	--
2	Lmcn004686	1.83457e+07	2.83327e+07	2.42042e+07	2.72533e+07	2.68662e+07	3.38166e+07	Theaflavate B;3'-O-(3,4,5-Trihydroxybenzoyl)	Tannins	--	--	--
3	pme0278	634423	665263	557310	383354	295706	271000	2,6-Diaminooimelic acid	Organic acids	C00666	ko00300,ko01100,ko01110,ko01230	--
4	MWSHY0136	1.30991e+07	2.0285e+07	2.19619e+07	2.01107e+07	2.13756e+07	1.69664e+07	Kaempferol-3-O-glucoside (Astragalin)*	Flavonoids	C12249	ko00944,ko01110	--
5	Lmlp003531	1.30991e+07	2.0285e+07	2.19619e+07	2.01107e+07	2.13756e+07	1.69664e+07	Luteolin-3'-O-glucoside*	Flavonoids	--	--	--
6	pmb2640	993930	1.36092e+06	1.68845e+06	1.85839e+06	1.34547e+06	2.45896e+06	Dodecanoic acid (Lauric acid)	Lipids	C02679	ko00061,ko01100,ko01110	--
7	Zmtn001661	2.95065e+06	1.48734e+06	2.83464e+06	3.98827e+06	5.11383e+06	4.68774e+06	Vanilloloside	Phenolic acids	--	--	--
8	pmb0855	1.24165e+07	1.1713e+07	1.11142e+07	1.34504e+07	1.23828e+07	1.42953e+07	LysoPC 16:0	Lipids	--	--	--
9	pme3007	30503.7	41449.9	44946.1	29935.6	51311.8	37535.6	Uridine 5'-diphosphate	Nucleotides and derivatives	C00015	ko00240,ko00908,ko01100,ko01240	--
10	mws1454	180553	145847	158974	166806	172317	210008	Persicoside	Flavonoids	--	--	--
11	pmb1650	1.08449e+07	1.06102e+07	1.22733e+07	1.26742e+07	1.33861e+07	1.35086e+07	Octadeca-11E,13E,15Z-trienoic acid	Lipids	--	--	--
12	mws0289	553261	550869	590132	699112	697454	778019	LysoPE 18:1	Lipids	--	--	--
13	Zmyn003693	4452.51	12323.7	12005.2	12631.5	7165.22	14214.2	6-Hydroxy-2'-methoxyflavone	Flavonoids	C15203	--	--
14	MWS5164	1.47049e+06	1.8579e+06	1.82248e+06	3.72274e+06	3.61213e+06	4.87875e+06	N,N'-Dimethylarginine;SDMA*	Amino acids and derivatives	--	--	up
15	HJN012	3.25504e+06	3.38362e+06	5.10371e+06	3.07428e+06	4.01886e+06	2.68433e+06	4,7,9,9'-Tetrahydroxy-3,3'-dimethoxy-8-O-4'-neolignan	Phenolic acids	--	--	--
16	pmp000682	277791	235956	252405	734625	897304	1.4684e+06	Matairesinol-4'-O-glucoside (Matairesinoside)	Lignans and Coumarins	--	--	up
17	MWSHY0060	7.28216e+06	6.01902e+06	7.1601e+06	5.796e+06	5.68436e+06	4.84767e+06	Epigallocatechin-3-gallate*	Flavonoids	C09731	--	--
18	HJAP012	266886	274592	285000	231780	155933	222461	Luteolin-8-C-arabinoside	Flavonoids	--	--	--
19	Zmdn002400	2.50899e+06	3.16562e+06	3.23918e+06	5.36106e+06	5.51601e+06	6.58322e+06	Epicatechin-3'-O-β-D-glucopyranoside*	Flavonoids	--	--	--
20	mws0005	155537	155826	156937	242178	219084	251692	Tryptamine	Alkaloids	C00398	ko00380,ko00901,ko01100,ko01110	--
21	Rfmb320	119491	142661	164341	201821	320398	232364	1-Methylpiperidine-2-carboxylic acid	Organic acids	--	--	--
22	Lmhp002001	117179	109047	112521	159988	132440	204612	L-Valyl-L-Phenylalanine	Amino acids and derivatives	--	--	--
23	Hmqp005411	58746.9	61018.3	56421.3	68052.5	68694.9	70723.2	9-Oxo-12Z-Octadecenoic acid*	Lipids	--	--	--
24	pmn001681	597471	640759	634204	531979	487289	445912	1-(4-Methoxyphenyl)-1-propanol	Phenolic acids	--	--	--
25	Lmdn004267	711850	936485	1.30661e+06	992215	1.77662e+06	1.18675e+06	Epipinoresinol*	Lignans and Coumarins	--	--	--
26	Hmlp001270	1.18936e+07	1.67415e+07	1.74455e+07	1.2886e+07	1.33989e+07	1.30664e+07	2,3-Di-O-Galloyl-β-D-glucose	Phenolic acids	--	--	--
27	Cmmn012461	1.24525e+06	1.73754e+06	1.32521e+06	1.30348e+06	1.25554e+06	1.32211e+06	Dehydroabietic acid	Terpenoids	--	--	--
28	Lmfn001258	1.022e+06	1.21541e+06	973988	836757	938177	938551	Maplexin D (2,4-Di-O-Galloyl-1,5-Anhydro-D-Glucitol)	Phenolic acids	--	--	--
29	Zmhn001926	2.9711e+07	3.84483e+07	4.01455e+07	3.96145e+07	3.8871e+07	3.4828e+07	1-O-Salicyloyl-β-D-glucose*	Phenolic acids	--	--	--
30	pme3017	4.12112e+06	3.84487e+06	4.3735e+06	6.36222e+06	8.57026e+06	7.91075e+06	2-Aminoisobutyric acid	Organic acids	C03665	--	--
31	MWSmce692	86893.2	103468	125374	140198	165496	134058	γ-Linolenic Acid*	Lipids	C06426	ko00591,ko01040,ko01100	--
32	MWSHY0189	2.79399e+07	2.63574e+07	2.85287e+07	3.61246e+07	3.67516e+07	3.47805e+07	Apigenin-7-O-glucoside(Cosmosiin)*	Flavonoids	C04608	ko00944	--
33	mws0367	4.02854e+07	4.48655e+07	5.28232e+07	6.01095e+07	6.79125e+07	5.52206e+07	α-Linolenic Acid	Lipids	C06427	ko00592,ko01040,ko01100,ko01110	--
34	MWS5231	63426.7	62365.1	65083.1	63110.7	59542.4	63261.3	Tridecanedioic acid	Lipids	--	--	--
35	Zmdn002049	686317	1.7357e+06	1.66386e+06	1.55946e+06	1.632e+06	2.73591e+06	Epicatechin-4'-O-β-D-glucopyranoside	Flavonoids	--	--	--
36	MWSmce083	158027	188994	216013	174234	187698	175747	Ferulic acid methyl ester*	Phenolic acids	--	--	--
37	MWS1816	49695.7	54774.9	53260.1	51823	50039.1	50620.1	10-Undecenoic acid	Lipids	C13910	--	--
38	HJN090	1.18328e+06	1.22465e+06	1.31989e+06	1.51521e+06	1.73798e+06	1.38761e+06	Butin-7-O-glucoside*	Flavonoids	--	--	--
39	pmb0876	1.30631e+06	1.20944e+06	1.24262e+06	1.39823e+06	675987	1.50475e+06	LysoPE 16:0	Lipids	--	--	--
40	HJAP061	277234	315654	311607	328427	336109	345352	Quercetin-3-O-(2''-O-arabinosyl)rutinoside	Flavonoids	--	--	--
41	mws1200	4.55981e+06	6.29635e+06	5.91944e+06	3.84401e+06	4.1235e+06	2.73595e+06	Trans-4-Hydroxycinnamic Acid Methyl Ester*	Phenolic acids	--	--	--
42	Lmsn003088	679367	798955	762790	887701	1.23907e+06	1.2956e+06	1,4,6-Tri-O-galloyl-β-D-glucose*	Phenolic acids	--	--	--
43	Zmdn003203	679367	798955	762790	887701	1.23907e+06	1.2956e+06	1,2,6-Tri-O-galloyl-β-D-glucose*	Phenolic acids	C04360	--	--
44	Lmfn001209	679367	798955	762790	887701	1.23907e+06	1.2956e+06	1,3,6-Tri-O-galloyl-β-D-glucose*	Phenolic acids	C17458	--	--
45	pme2827	2.23679e+07	2.31935e+07	2.41224e+07	2.18235e+07	2.02135e+07	1.98331e+07	Palmitaldehyde	Lipids	C00517	ko00071	--
46	pmf0293	148589	155320	149157	149032	157163	155282	1-Octadecanol	Lipids	--	--	--
47	Lmhp008801	297414	270329	305805	290125	347540	291351	LysoPE 18:3	Lipids	--	--	--
48	Jmzn006005	6.96625e+06	8.49293e+06	8.57771e+06	6.02334e+06	5.98601e+06	3.78512e+06	3,4-Methylenedioxy cinnamyl alcohol	Lignans and Coumarins	--	--	--
49	Hmln000297	6.09917e+06	5.31592e+06	5.17783e+06	5.80072e+06	3.64101e+06	5.42133e+06	Inositol*	Others	C00137	ko00052,ko00053,ko00562,ko01100,ko01110,ko02010,ko04070	--
50	Zmhn001793	8.29344e+06	7.89839e+06	7.7303e+06	7.68024e+06	7.13523e+06	7.27038e+06	6-O-Caffeoyl-D-glucose*	Phenolic acids	--	--	--
51	pmb2406	74409.1	78304.1	77541.6	142108	126793	175019	LysoPC 17:0	Lipids	--	--	--
52	mws0361	50018.5	180031	118026	63349.4	58188.8	62122.4	Palmitoleic Acid*	Lipids	C08362	ko00061	--
53	Hmpp003270	1.34488e+07	2.02446e+07	2.09e+07	2.04113e+07	2.23622e+07	1.27371e+07	Luteolin-4'-O-glucoside*	Flavonoids	--	--	--
54	Lmmp002463	342721	431235	353669	338615	420601	494975	Sexangularetin-3-O-glucoside-7-O-rhamnoside*	Flavonoids	--	--	--
55	Lmbn006152	36749.9	68086.9	55035	61689.6	59115	62787	(9Z,11E)-Octadecadienoic acid	Lipids	C04056	ko00591	--
56	pmb0580	34797.5	49847	48012.7	44997.7	57524.2	38521.5	Chrysin-5-O-glucoside (Toringin)*	Flavonoids	--	--	--
57	mws1436	22227.4	533668	131436	10148.1	7692.48	14363	1,18-Octadecanediol	Lipids	--	--	down
58	Hmln000659	6.70512e+07	6.7691e+07	7.0881e+07	3.57411e+07	2.77528e+07	2.66879e+07	3-O-Galloyl-D-glucose*	Phenolic acids	--	--	down
59	pmb0801	35674.6	48362.5	36606.3	34165.6	39705.8	12697.2	4-Pyridoxic acid-O-glucoside	Others	--	--	--
60	Hmln007772	166738	319846	317076	320717	306570	154150	Nordihydrocapsiate	Phenolic acids	--	--	--
61	mws0277	1.48282e+07	1.66592e+07	1.35687e+07	1.53643e+07	1.82073e+07	1.91125e+07	Quinic Acid	Organic acids	C00296	ko00400,ko01100	--
62	Lmmn003323	299369	587386	454490	375832	351880	362959	2-Hydroxyhexadecanoic acid	Organic acids	--	--	--
63	pme0008	1.89436e+06	1.96895e+06	1.69469e+06	2.52743e+06	2.09771e+06	2.16792e+06	L-Citrulline	Amino acids and derivatives	C00327	ko00220,ko01100,ko01110,ko01230	--
64	pmf0174	2.09236e+06	2.13634e+06	2.27429e+06	2.24175e+06	2.11341e+06	2.32672e+06	1-Decanol*	Others	C01633	--	--
65	pmp001287	3.10957e+06	4.14174e+06	4.07108e+06	5.96311e+06	7.50016e+06	8.08588e+06	N-Benzylmethylene isomethylamine	Alkaloids	--	--	--
66	pmb3101	2.26375e+07	2.4292e+07	1.82191e+07	1.4454e+07	1.4045e+07	8.91081e+06	2-Isopropylmalic Acid	Organic acids	C02504	ko00290,ko00620,ko01100,ko01110,ko01210,ko01230	--
67	pme2237	49183.7	58154.5	62594.6	60795.1	65086.1	52157.9	Dulcitol*	Others	C01697	ko00052,ko01100	--
68	Hmgp002327	9.94014e+06	1.26417e+07	1.54516e+07	2.91617e+07	3.23084e+07	3.69619e+07	3-amino-2-naphthoic acid	Alkaloids	--	--	up
69	Lmyn006227	31381	59454.7	75470.3	93590.6	97146.3	95101.5	Galangin (3,5,7-Trihydroxyflavone)*	Flavonoids	C10044	ko00941	--
70	mws0344	4.88393e+06	4.3645e+06	3.71364e+06	4.68517e+06	5.04118e+06	5.83462e+06	D-Xylonic acid	Others	C00502	ko00040,ko01100	--
71	pme0309	3.69957e+07	4.58336e+07	5.71577e+07	3.89136e+07	4.50763e+07	4.55347e+07	3-O-Methylgallic Acid*	Phenolic acids	C05616	--	--
72	mws0147	177571	187278	157417	168823	148352	160201	β-Hydroxyisovaleric acid	Organic acids	C20827	ko00280,ko01100	--
73	Zmhn003257	69402.3	60508.5	61976.2	63115.4	62251.4	73546.7	5,7,2'-Trhiyroxy-8-methoxyflavone*	Flavonoids	--	--	--
74	MWSslk132	37593.7	38765.3	35990.9	36065.8	35749.1	43937.2	Hexadecanedioic acid	Lipids	C19615	ko00073,ko01100	--
75	Lmmp003903	815119	1.01278e+06	1.28157e+06	1.07409e+06	1.8362e+06	906261	Kaempferol-3-O-(2''-O-acetyl)glucoside	Flavonoids	--	--	--
76	HJN086	1.86032e+06	2.42819e+06	2.37573e+06	2.15757e+06	2.3938e+06	2.26864e+06	Eriodictyol-3'-O-glucoside*	Flavonoids	--	--	--
77	Lmxp010913	392334	416855	402006	308218	258494	239067	1-(9Z-Octadecenoyl)-2-(9-oxo-nonanoyl)-sn-glycero-3-phosphocholine	Lipids	--	--	--
78	mws0133	540967	716548	813989	666295	749919	731339	Nicotinamide	Others	C00153	ko00760,ko01100,ko01240	--
79	Cmsn000894	135294	78300.5	227103	205028	208591	383078	7-O-Galloyl-D-sedoheptulose	Phenolic acids	--	--	--
80	pme1201	21338.5	32918.2	22741.4	14042.2	12450.9	10881.7	Phloretin	Flavonoids	C00774	ko00941,ko01110	down
81	Lmtn004049	195332	189744	190370	258598	261019	179946	Abscisic acid	Organic acids	C06082	ko00906,ko01100,ko01110,ko04075	--
82	Zmzn000113	1.35885e+06	1.47845e+06	1.54437e+06	1.88465e+06	2.56523e+06	2.26876e+06	L-threo-3-Methylaspartate	Amino acids and derivatives	C03618	ko00630,ko00660,ko01100,ko01200	--
83	pme2266	123500	183445	159922	173502	250237	238935	Biotin	Others	C00120	ko00780,ko01100,ko01240,ko02010	--
84	mws1329	8.46974e+06	8.44306e+06	9.51731e+06	9.8965e+06	9.55644e+06	8.18554e+06	Quercetin-7-O-glucoside*	Flavonoids	C12639	--	--
85	mws1075	981810	1.06703e+06	901756	2.37895e+06	1.75275e+06	1.68584e+06	7-Methoxycoumarin	Lignans and Coumarins	C09268	--	--
86	Lmsn004323	629992	574074	622501	613215	549646	595744	1-O-Galloyl-2-O-Feruloyl-β-D-glucose	Phenolic acids	--	--	--
87	mws0836	1.5e+06	2.3389e+06	2.56343e+06	3.7863e+06	4.85949e+06	3.85829e+06	Procyanidin B1	Tannins	--	--	--
88	pmb0874	3.85253e+06	3.52196e+06	3.87641e+06	3.41683e+06	3.7388e+06	3.85923e+06	LysoPE 18:2(2n isomer)	Lipids	--	--	--
89	pmp001106	5.58633e+06	5.57382e+06	5.14239e+06	7.15404e+06	6.1524e+06	7.20139e+06	Vitexin-2''-O-glucoside	Flavonoids	C04024	ko00944	--
90	pma6460	2.38338e+06	2.50984e+06	2.52639e+06	3.16599e+06	4.241e+06	3.12262e+06	4-O-p-Coumaroylquinic acid	Phenolic acids	C10441	--	--
91	Zmjp003463	3.4194e+06	3.00167e+06	2.90521e+06	3.67812e+06	3.70882e+06	3.52046e+06	Vitexin-2''-O-xyloside	Flavonoids	--	--	--
92	Lmmn004912	207705	287677	225789	137552	158954	79176.5	3-O-Methylquercetin	Flavonoids	C04443	ko00944	--
93	pmn001629	1.77751e+07	2.06373e+07	1.20742e+07	1.92116e+07	2.1307e+07	2.21962e+07	Digalloylglucose	Phenolic acids	--	--	--
94	pmf0138	6.47368e+06	4.92353e+06	5.63543e+06	5.58215e+06	3.23787e+06	4.8445e+06	D-Mannose*	Others	C00159	ko00051,ko00052,ko00520,ko01100,ko02010	--
95	pmf0175	2.35874e+06	2.4765e+06	2.66841e+06	2.5212e+06	2.44015e+06	2.60032e+06	2-Decanol*	Others	--	--	--
96	pmb0865	1.22958e+07	6.70515e+06	1.43675e+07	1.50761e+07	1.63626e+07	1.39611e+07	LysoPC 18:3(2n isomer)	Lipids	--	--	--
97	mws0064	174807	202102	247981	205800	260947	166915	Eriodictyol (5,7,3',4'-Tetrahydroxyflavanone)	Flavonoids	C05631	ko00941,ko01100,ko01110	--
98	mws0059	3.85968e+07	4.06029e+07	4.25961e+07	4.28486e+07	4.14449e+07	4.14543e+07	Quercetin-3-O-rutinoside (Rutin)*	Flavonoids	C05625	ko00944,ko01100,ko01110	--
99	HJAP127	804216	840610	729587	769739	785598	761452	Quercetin-3-O-(2''-O-Rhamnosyl)rutinoside	Flavonoids	--	--	--
100	Zmpn000199	808035	788435	941475	1.04478e+06	1.43136e+06	1.19564e+06	D-Galactaric acid*	Others	C00879	ko00053,ko01100	--
101	pmb0889	387829	380761	392522	407166	401760	402155	Punicic acid (9Z,11E,13Z-octadecatrienoic acid)	Lipids	C08364	--	--
102	Lmbn005487	28627.7	28401	29777.3	33658.5	28320	42327.8	12,13-DHOME; (9Z)-12,13-Dihydroxyoctadec-9-enoic acid	Lipids	C14829	ko00591	--
103	Lmsn002887	1.73628e+06	2.29316e+06	3.45503e+06	2.37354e+06	3.61808e+06	2.94273e+06	1-O-Caffeoyl-β-D-xylose	Phenolic acids	--	--	--
104	Lmln010063	176938	194883	177708	213541	197032	214497	2,6-Di-tert-butylphenol*	Phenolic acids	--	--	--
105	MWSmce341	2.04237e+07	2.03114e+07	2.34872e+07	2.3852e+07	2.48325e+07	2.39138e+07	Butyl isobutyl phthalate*	Phenolic acids	--	--	--
106	pme2117	256790	267944	312872	160565	224968	212706	Adenosine 5'-diphosphate	Nucleotides and derivatives	C00008	ko00190,ko00195,ko00230,ko00908,ko01100,ko01110,ko01240	--
107	Lmtn002565	1.08296e+06	1.1884e+06	1.23049e+06	1.13827e+06	1.29835e+06	1.47877e+06	1-O-Vanilloyl-D-Glucose*	Phenolic acids	C20470	--	--
108	Hmmp004965	3.12014e+06	2.77817e+06	2.6679e+06	2.89982e+06	2.13547e+06	3.24388e+06	Diosmetin-7-O-glucoside*	Flavonoids	--	--	--
109	Zmdp003457	1.52854e+07	1.7438e+07	1.85197e+07	8.62719e+06	1.09343e+07	7.98567e+06	Myricetin-3-O-galactoside-3'-O-rhamnoside*	Flavonoids	--	--	--
110	Lmsp003729	1.52854e+07	1.7438e+07	1.85197e+07	8.62719e+06	1.09343e+07	7.98567e+06	Myricetin-3-O-rutinoside*	Flavonoids	--	--	--
111	mws1336	695257	1.14861e+06	595766	1.11974e+06	1.23945e+06	734080	4-Aminobenzoic acid	Phenolic acids	C00568	ko00790,ko01100,ko01240	--
112	Zmhn004909	2.55677e+07	2.45194e+07	2.73017e+07	2.80215e+07	2.77749e+07	2.72544e+07	3,4-Digalloylshikimic acid	Phenolic acids	--	--	--
113	pmn001367	2.70455e+06	3.40605e+06	2.82431e+06	3.65549e+06	535532	4.23158e+06	Protocatechuic acid-4-O-glucoside*	Phenolic acids	--	--	--
114	mws0219	4.00692e+06	4.69246e+06	4.50503e+06	6.1088e+06	8.05938e+06	1.15136e+07	L-Aspartic Acid*	Amino acids and derivatives	C00049	ko00220,ko00250,ko00260,ko00261,ko00270,ko00300,ko00340,ko00410,ko00460,ko00710,ko00760,ko00770,ko00970,ko01100,ko01110,ko01200,ko01210,ko01230,ko01240,ko02010	--
115	mws0704	55881.5	87137.6	103865	56005.8	103230	71451.9	O-Phosphorylethanolamine	Alkaloids	C00346	ko00563,ko00564,ko00600,ko01100	--
116	pmb0885	150489	104801	100453	114206	124003	121960	4-Oxo-9Z,11Z,13E,15E-Octadecatetraenoic Acid	Lipids	--	--	--
117	mws2623	2.81377e+06	5.9547e+06	3.99653e+06	3.35561e+06	3.97236e+06	3.84065e+06	11-Octadecanoic acid(Vaccenic acid)*	Lipids	C21944	--	--
118	Lmyn012331	2.81377e+06	5.9547e+06	3.99653e+06	3.35561e+06	3.97236e+06	3.84065e+06	Petroselinic acid*	Lipids	C08363	--	--
119	MWSHY0056	381330	439264	464990	585024	470744	658080	Naringenin-7-O-Rutinoside(Narirutin)*	Flavonoids	C09793	--	--
120	mws0089	3.24128e+07	4.12295e+07	4.42019e+07	3.91949e+07	4.36123e+07	3.16531e+07	Kaempferol-7-O-glucoside*	Flavonoids	--	--	--
121	mws0126	866686	918466	814072	1.06678e+06	988350	1.10313e+06	LysoPC 18:0	Lipids	--	--	--
122	Xmyp004945	4.35095e+06	4.8104e+06	5.25269e+06	4.99955e+06	3.96756e+06	5.08528e+06	Kaempferol-3-O-(6''-Rhamnosyl-2''-Glucosyl)Glucoside (Camelliaside A)	Flavonoids	--	--	--
123	HJN093	273335	361595	402989	437936	391454	352894	2-O-Salicyl-6-O-Galloyl-D-Glucose	Phenolic acids	--	--	--
124	mws0609	9	9	9	39160.2	27248.3	54637	Guanosine 3',5'-cyclic monophosphate	Nucleotides and derivatives	C00942	ko00230,ko01100	up
125	mws0473	215784	431059	192806	222912	164900	340523	2-Methylsuccinic acid*	Organic acids	--	--	--
126	Lmmn002164	215784	431059	192806	222912	164900	340523	Monomethyl succinate*	Organic acids	--	--	--
127	Lmmn000806	215784	431059	192806	222912	164900	340523	Dimethylmalonic acid*	Organic acids	--	--	--
128	MWSHY0195	3.38444e+06	2.93686e+06	2.70176e+06	3.2466e+06	2.58163e+06	2.89055e+06	Hispidulin-7-O-glucoside(Homoplantaginin)*	Flavonoids	C17762	--	--
129	Lmhp010190	5.20807e+06	4.9207e+06	5.88697e+06	6.8102e+06	7.87293e+06	7.67898e+06	LysoPC 18:1(2n isomer)	Lipids	--	--	--
130	mws0983	36515.2	34161	45717.8	29800.2	38093.6	44355.5	N-Oleoylethanolamine	Alkaloids	C20792	--	--
131	mws1337	4.25863e+06	4.98949e+06	6.06517e+06	4.39975e+06	4.0709e+06	4.37412e+06	D-Pantothenic Acid	Others	C00864	ko00410,ko00770,ko01100,ko01110,ko01240	--
132	zjbp110819	53619.6	56014.2	55369.5	32776.9	42001.4	50449.5	6,7-dimethoxy-2-[2-phenylethyl]chromone	Others	--	--	--
133	Hmtn001120	5.88233e+06	7.1347e+06	6.70936e+06	7.52318e+06	6.66932e+06	9.10722e+06	5-(2-Hydroxyethyl)-2-O-glucosylphenol	Phenolic acids	--	--	--
134	Hmsp000364	624213	640193	846900	1.0059e+06	1.23739e+06	1.0417e+06	L-Cyclopentylglycine	Amino acids and derivatives	--	--	--
135	pmb2799	24197.4	25625.3	25661.7	26755.8	25353	28302.6	12,13-Epoxy-9-Octadecenoic Acid	Lipids	C14826	ko00591,ko01100	--
136	mws2108	960436	1.05532e+06	1.18216e+06	1.19629e+06	1.08497e+06	1.07673e+06	Cryptochlorogenic acid (4-O-Caffeoylquinic acid)*	Phenolic acids	--	--	--
137	Lmbn005923	89693.2	107278	126449	137452	164975	130131	Crepenynic acid*	Lipids	C07289	ko00591	--
138	Lmgn002253	51602.4	52027.8	49694.8	72182	52966.9	60775.6	Syringoylcaffeoylquinic acid-D-glucose	Phenolic acids	--	--	--
139	Lmcn009122	65508.4	159925	158763	52719.4	74679.8	80042.5	(7Z)-Hexadecenoic acid*	Lipids	--	--	--
140	Zmcn004206	734945	933650	778262	735060	828668	752577	kaempferol-3-caffeoyldiglucoside	Flavonoids	--	--	--
141	Lmlp012720	2.12365e+07	2.00205e+07	2.38598e+07	2.56001e+07	2.47279e+07	2.65489e+07	Dibutyl phthalate*	Phenolic acids	C14214	--	--
142	MWSmce585	4.67316e+06	4.29988e+06	5.22092e+06	7.21072e+06	9.89215e+06	8.99008e+06	Methyl 3-aminopropanoate	Amino acids and derivatives	--	--	--
143	mws0254	297125	420646	338345	1.31553e+06	1.47955e+06	2.87111e+06	L-Histidine	Amino acids and derivatives	C00135	ko00340,ko00410,ko00970,ko01100,ko01110,ko01230,ko02010	up
144	NK10251888	932607	1.72958e+06	1.46573e+06	2.58013e+06	2.92452e+06	3.53152e+06	NG,NG-Dimethyl-L-arginine*	Amino acids and derivatives	C03626	--	up
145	Lmdp003286	5.15239e+06	1.03716e+07	1.0138e+07	9.57319e+06	1.11427e+07	9.24936e+06	Isohyperoside*	Flavonoids	--	--	--
146	pmn001420	7.06573e+06	7.38088e+06	6.35788e+06	7.78496e+06	4.42132e+06	6.65517e+06	1-O-Caffeoyl-β-D-glucose*	Phenolic acids	C10433	--	--
147	Lmtn000940	98511.4	97804.7	89975.1	156689	323188	166723	1-O-(3,4-Dihydroxy-5-methoxy-benzoyl)-glucoside	Phenolic acids	--	--	up
148	Hmtp000776	100769	123076	113571	170816	228497	253850	4,5,6-Trihydroxy-2-cyclohexen-1-ylideneacetonitrile	Alkaloids	--	--	--
149	Cmyp007180	458286	481727	457135	449320	446796	481256	Dihydroactinidiolide	Others	--	--	--
150	Lmbn007891	11777.6	11670.4	11835.6	12545	12421.5	11705.3	Hydroxy ricinoleic acid	Lipids	--	--	--
151	pmb0484	9.01032e+06	8.60764e+06	9.92044e+06	1.36564e+07	2.00693e+07	1.74192e+07	Choline	Alkaloids	C00114	ko00260,ko00564,ko01100,ko02010	--
152	mws1094	185274	345649	274704	251588	181858	126528	Aromadendrin (Dihydrokaempferol)	Flavonoids	C00974	ko00941,ko01100,ko01110	--
153	Zmpn000638	120810	110497	99238.4	82821.1	98531.6	97639.6	3-Guanidinopropionic acid	Organic acids	C03065	--	--
154	Zmdp000376	2.37186e+07	2.81955e+07	2.6665e+07	2.56493e+07	1.04936e+07	1.1124e+07	4-Guanidinobutanal	Others	--	--	--
155	Hmhn003518	465928	379872	405563	290979	184606	242905	4-O-β-D-glucopyranosylferulic acid	Phenolic acids	--	--	--
156	pmp000573	599220	564932	580760	595713	631126	581811	Acacetin-7-O-galactoside*	Flavonoids	--	--	--
157	pmp000261	44658.8	9697.81	14450.1	44028.6	78713.4	57563.6	Methyl 6-O-galloyl-glucoside	Phenolic acids	--	--	up
158	mws1488	105085	133777	127934	96048.2	126230	111211	Palmitic acid	Lipids	C00249	ko00061,ko00062,ko00071,ko00073,ko01040,ko01100,ko01212	--
159	pmb0496	18206775	1.49207e+07	1.47648e+07	1.52918e+07	1.58328e+07	1.49869e+07	N-Feruloylagmatine	Alkaloids	C18325	ko00330,ko01100	--
160	Zmdn002353	3.16948e+06	3.43823e+06	3.72033e+06	5.99146e+06	6.62048e+06	7.4328e+06	Epicatechin-6-C-β-D-glucopyranoside*	Flavonoids	--	--	--
161	pmp000587	5.12334e+06	1.13109e+07	7.9597e+06	9.43354e+06	1.15578e+07	8.47023e+06	Luteolin-7-O-(6''-malonyl)glucoside*	Flavonoids	C10103	--	--
162	Hmcp009386	9	9	9	11087.5	7600.49	8137.17	Alloimperatorin	Lignans and Coumarins	C09053	--	up
163	pme0088	276248	311520	320157	299990	342284	299130	Luteolin (5,7,3',4'-Tetrahydroxyflavone)	Flavonoids	C01514	ko00941,ko00944,ko01100,ko01110	--
164	mws2120	3.38447e+06	4.3631e+06	4.19397e+06	3.45709e+06	3.41416e+06	3.93362e+06	Brevifolin carboxylic acid	Phenolic acids	--	--	--
165	Lmdp004892	4.9683e+06	1.06623e+07	8.77519e+06	8.94722e+06	1.25789e+07	8.27382e+06	Kaempferol-3-O-(6''-malonyl)galactoside*	Flavonoids	--	--	--
166	mws0913	2.83151e+07	3.7125e+07	4.04201e+07	3.66018e+07	3.80485e+07	2.80589e+07	Kaempferol-3-O-galactoside (Trifolin)*	Flavonoids	C12626	ko00944	--
167	Jmwn002494	2.259e+06	2.08099e+06	1.85148e+06	1.65906e+06	1.40556e+06	1.37928e+06	(2E)-3-[4-(β-D-glucopyranoside)-phenylacrylic]-acid	Phenolic acids	--	--	--
168	pmp001270	300053	273681	388804	295586	465234	448519	LysoPC 16:1	Lipids	--	--	--
169	Lmmp002334	392878	624280	634358	611292	549065	646127	Quercetin-3-O-rutinoside-7-O-glucoside*	Flavonoids	--	--	--
170	MWSmce675	517292	498996	425254	662273	615676	1.06407e+06	Arbutin	Phenolic acids	C06186	ko00010	--
171	MWSmce362	42012.5	68506.6	55280.3	48534.1	54928.2	58787.7	3-Ethoxy-3-oxopropanoic acid	Organic acids	--	--	--
172	ML10176345	390883	441375	414916	340837	302127	225960	3-Dehydroshikimic acid	Organic acids	C02637	ko00400,ko01100,ko01110,ko01230,ko01240	--
173	ML10180524	602315	724552	532720	1.90971e+06	2.35339e+06	2.97834e+06	Cytarabine	Nucleotides and derivatives	C02961	--	up
174	MWSslk252	1.37793e+06	1.0245e+06	934589	1.16712e+06	1.02619e+06	1.14738e+06	Didymin (Isosakuranetin-7-O-rutinoside)	Flavonoids	--	--	--
175	Jmgn004021	1.35265e+06	1.54251e+06	1.46699e+06	1.7234e+06	1.76688e+06	1.43739e+06	6-C-Glucosyl-2-Hydroxynaringenin	Flavonoids	--	--	--
176	pmp001251	3.28144e+07	2.94943e+07	3.42513e+07	3.63297e+07	3.88894e+07	3.72177e+07	LysoPC 18:2(2n isomer)	Lipids	--	--	--
177	pmb2620	108141	123184	133590	112689	125106	119831	3,4-Dimethoxycinnamic acid*	Phenolic acids	--	--	--
178	Lmyn003835	1.32144e+06	1.31414e+06	1.04056e+06	2.79677e+06	2.67224e+06	2.50396e+06	4-(3,4,5-Trihydroxybenzoxy)benzoic acid	Phenolic acids	--	--	up
179	pmn001516	725572	871093	1.14893e+06	585317	687927	672797	5-Galloylshikimic acid	Phenolic acids	--	--	--
180	Lmhn000921	52008.5	54204.2	13641	43944.2	40813.3	37829.2	3,4,5,3',4',5'-Hexahydroxydiphenoyl Acid-glucose	Tannins	--	--	--
181	pme0376	1.49679e+06	1.74583e+06	1.93895e+06	1.58649e+06	1.66461e+06	1.01303e+06	Naringenin (5,7,4'-Trihydroxyflavanone)*	Flavonoids	C00509	ko00941,ko00943,ko01100,ko01110	--
182	Cmxp003531	99501.8	156787	114610	146058	173491	127335	Okanin-4'-O-gentiobioside	Flavonoids	--	--	--
183	mws4170	6.0581e+06	4.933e+06	5.64768e+06	5.80419e+06	3.40168e+06	5.01315e+06	D-Glucose*	Others	C00031	ko00010,ko00030,ko00052,ko00500,ko00520,ko00524,ko00901,ko01100,ko01110,ko02010	--
184	MWS2442	3.93902e+06	5.2646e+06	5.92808e+06	3.24515e+06	4.36171e+06	3.18092e+06	D-Fructose 6-Phosphate*	Others	C00085	ko00052,ko00500,ko00710,ko01100,ko01110,ko01200	--
185	mws2523	182376	151843	179221	152525	109163	148194	Trehalose 6-phosphate	Others	C00689	ko00500,ko01100,ko01110	--
186	mws2218	7.20085e+06	7.25708e+06	7.76044e+06	8.66369e+06	8.33688e+06	7.74217e+06	Caffeine	Alkaloids	C07481	ko00232,ko01100,ko01110	--
187	Lmyn007883	749561	983782	1.08173e+06	1.22645e+06	1.04641e+06	1.1337e+06	9,16-Dihydroxypalmitic acid	Lipids	--	--	--
188	pmb0532	100321	135087	160476	106249	93478.6	67062.8	Inosine 5'-monophosphate	Nucleotides and derivatives	C00130	ko00230,ko01100,ko01110,ko01240	--
189	Rfmb091	273397	263278	270884	258654	263510	269270	9S-Hydroxy-10E,12Z-octadecadienoic acid*	Lipids	C14767	ko00591	--
190	MWSmce165	732733	688065	779359	549059	597083	676812	L-Fucitol	Others	--	--	--
191	pmb3114	237090	231249	238548	463840	531783	553792	Epicatechin-epiafzelechin	Flavonoids	--	--	up
192	Lmmn001294	611789	666928	637957	585560	522288	652251	Koaburaside*	Phenolic acids	--	--	--
193	pme0436	2.48428e+07	25050059	2.63567e+07	3.78965e+07	3.53126e+07	3.76842e+07	Procyanidin B3	Tannins	--	--	--
194	Zmhn002508	9	9	9	16826.6	13361.7	19941.6	4-p-Cumaroyl-rhamnosyl-(1→6)-D-glucose	Phenolic acids	--	--	up
195	pmn001695	101021	97604.8	100035	159861	180542	159262	Trihydroxycinnamoylquinic acid	Phenolic acids	--	--	--
196	pmp001135	1.31352e+06	1.85878e+06	1.56555e+06	1.04216e+06	1.55729e+06	1.08881e+06	Biondnoid I	Flavonoids	--	--	--
197	pmp001310	1.97287e+06	2.53059e+06	1.73161e+06	1.95586e+06	2.49217e+06	2.32295e+06	6-Hydroxykaempferol-3,6-O-Diglucoside*	Flavonoids	--	--	--
198	Lmnp002413	279848	234198	204413	266735	207860	268479	Luteolin-6-C-glucoside-7-O-rhamnoside	Flavonoids	--	--	--
199	Zmhn001358	2.89822e+07	4.2344e+07	4.0296e+07	4.26088e+07	3.76869e+07	3.89974e+07	4-O-Glucosyl-4-hydroxybenzoic acid	Phenolic acids	--	--	--
200	Hmtn001302	1.9331e+07	2.75712e+07	2.48121e+07	2.81719e+07	2.66455e+07	2.60652e+07	Glucosyloxybenzoic acid*	Phenolic acids	--	--	--
201	Zmjp000966	1.17901e+07	1.62911e+07	1.24086e+07	2.03713e+07	1.35371e+07	2.17306e+07	Vidarabine	Nucleotides and derivatives	--	--	--
202	pme3083	151637	43754.7	72617.6	62846.3	47708.3	77655.3	2-(Formylamino)benzoic acid	Phenolic acids	C05653	ko00380,ko01100	--
203	Jmbn003691	315033	342145	343142	376692	406979	429591	3,4-dihydroxy-allylbenzene-3-O-β-D-glucopyranoside	Phenolic acids	--	--	--
204	mws0072	2.63574e+06	2.57153e+06	2.14322e+06	2.76535e+06	2.03377e+06	2.63045e+06	Apigenin-5-O-glucoside	Flavonoids	--	--	--
205	pmb3023	5.53395e+06	7.24949e+06	7.81653e+06	7.29893e+06	9.16893e+06	6.66146e+06	Eriodictyol-8-C-glucoside*	Flavonoids	--	--	--
206	pmn001686	30276.6	37854.9	36599.6	43442.8	44741.4	43811.8	10,16-Dihydroxypalmitic acid	Lipids	C08285	ko00073	--
207	pme3968	314221	374079	348741	541035	647657	659905	7-Methylguanine	Nucleotides and derivatives	C02242	--	--
208	pmc0281	320069	371267	378712	295440	341598	290679	Ribosyladenosine	Nucleotides and derivatives	--	--	--
209	pmn001694	28885.7	25691.6	25241.7	40145.9	35357.9	44720.2	9,10,13-Trihydroxy-11-Octadecenoic Acid	Lipids	C14835	ko00591	--
210	mws0054	1.12187e+07	1.2519e+07	1.18823e+07	1.58998e+07	1.95105e+07	1.66195e+07	Catechin	Flavonoids	C06562	ko00941,ko01110	--
211	Lmbn013410	172776	193529	184797	196430	180233	227101	2,4-Di-Tert-Butylphenol*	Phenolic acids	--	--	--
212	MWS2430	1.12362e+06	1.14204e+06	1.69044e+06	1.23598e+06	1.11765e+06	1.31558e+06	13-methylmyristic acid	Lipids	--	--	--
213	Lmmn000774	138879	110659	110462	122765	89470.2	110241	Dihydrocaffeoylglucose	Phenolic acids	--	--	--
214	pmn001610	66811.6	206785	116503	20567.4	77432.2	87337.7	Eicosadienoic acid	Lipids	C16525	ko01040	--
215	MWS0434	39107.7	50058.3	63112.2	65012.1	56817.3	56287.5	Trans-dehydrorosinone	Others	--	--	--
216	Zmhn001883	3.93576e+06	4.13723e+06	3.89624e+06	4.57151e+06	4.66159e+06	5.27818e+06	Vanillic acid-4-O-glucoside	Phenolic acids	--	--	--
217	Lmsp003881	153964	130445	117363	174029	206581	186570	Kaempferol-3-O-rutinoside-7-O-rhamnoside	Flavonoids	--	--	--
218	pme0519	5.49277e+06	4.2524e+06	4.23681e+06	3.39423e+06	3.08025e+06	2.97481e+06	D-Sucrose*	Others	C00089	ko00052,ko00500,ko01100,ko01110,ko02010	--
219	pme1841	181585	204259	196138	93746.7	87579.8	119553	Cadaverine	Alkaloids	C01672	ko00310,ko00480,ko00960,ko01100,ko01110	--
220	Lmtn003096	241862	228422	282092	444545	501455	724790	Secoisolariciresinol 4-O-glucoside	Lignans and Coumarins	--	--	up
221	Lmmn003663	1.36943e+06	1.63482e+06	1.37705e+06	964387	1.09579e+06	1.04249e+06	5-Glucosyloxy-2-Hydroxybenzoic acid methyl ester*	Phenolic acids	--	--	--
222	mws0458	58109.5	44488.3	87062.5	61469.8	57236.1	77390.5	Vanillin; 4-Hydroxy-3-Methoxybenzaldehyde*	Phenolic acids	C00755	ko00998,ko01100,ko01110	--
223	mws1491	1.04814e+07	3.65875e+07	4.69671e+07	5.10668e+07	1.7899e+07	1.65404e+07	Linoleic acid	Lipids	C01595	ko00591,ko01040,ko01100	--
224	mws2186	1.10945e+07	9.49068e+06	6.69319e+06	1.0904e+07	8.6916e+06	1.13485e+07	Avicularin(Quercetin-3-O-α-L-arabinofuranoside)*	Flavonoids	--	--	--
225	Zmbp002538	2.95204e+07	3.64925e+07	3.98302e+07	6.8188e+07	73808255	7.8228e+07	1-Methoxy-indole-3-acetamide*	Alkaloids	--	--	up
226	Zmhn000892	684854	635174	692607	596313	594910	609686	4-O-Glucosyl-3,4-dihydroxybenzyl alcohol	Phenolic acids	--	--	--
227	MWSHY0094	7.58657e+06	6.50821e+06	8.39416e+06	5.69659e+06	5.87665e+06	3.85525e+06	Gallocatechin gallate*	Flavonoids	--	--	--
228	MWS1771	242280	337194	312976	326624	379407	321140	L-Tyrosine methyl ester	Amino acids and derivatives	C03404	--	--
229	mws0736	332865	422231	456679	459050	467085	452533	N-Glycyl-L-leucine*	Amino acids and derivatives	C02155	--	--
230	pme3961	221283	244799	271224	302213	458870	421457	2'-Deoxyadenosine	Nucleotides and derivatives	C00559	ko00230,ko01100,ko02010	--
231	Lmbn000198	4.75511e+07	4.24766e+07	3.75644e+07	4.49736e+07	3.43007e+07	3.89173e+07	3-Dehydro-L-Threonic Acid*	Others	C03064	ko00053,ko01100	--
232	Hmhn003067	2.79411e+07	2.85308e+07	1.34731e+07	2.40207e+07	1.87971e+07	2.14555e+07	Phenylpropionic acid-O-β-D-glucopyranoside	Phenolic acids	--	--	--
233	pmn001647	242647	231687	248418	389876	338625	399937	Procyanidin C2	Tannins	--	--	--
234	pme1611	5.19712e+06	5.06169e+06	4.71449e+06	4.96209e+06	5.43639e+06	5.43386e+06	Isohemiphloin	Flavonoids	--	--	--
235	Zmzn003953	330410	587278	439734	400311	412303	406482	13(s)-hydroperoxy-(9z,11e,15z)-octadecatrienoic acid	Lipids	C04785	ko00592,ko01100,ko01110	--
236	Lmbn005369	259228	257353	254387	237875	243248	248498	13(S)-HODE;13(S)-Hydroxyoctadeca-9Z,11E-dienoic acid*	Lipids	C14762	ko00591	--
237	Lmwp005248	986204	905344	795406	843151	713517	710824	Kaempferol-3-O-(6'''-p-Coumaroyl)glucosyl-(1→2)-Glucoside-7-O-Rhamnoside	Flavonoids	--	--	--
238	Lmfn001337	721568	833826	912934	1.09023e+06	991943	1.32632e+06	1,2,3-Tri-O-galloyl-β-D-glucose*	Phenolic acids	--	--	--
239	MWSmce582	3.1061e+06	2.06079e+06	1.98054e+06	3.14535e+06	2.77799e+06	3.09963e+06	Methyl L-pyroglutamate	Alkaloids	--	--	--
240	Lmsn004322	1.16823e+06	993863	1.00099e+06	1.06777e+06	812855	941349	1,6-Di-O-caffeoyl-β-D-glucose*	Phenolic acids	--	--	--
241	pmb2591	1.52357e+06	1.69606e+06	1.66848e+06	2.83837e+06	3.35774e+06	2.95085e+06	N-Acetyl-L-Tryptophan	Amino acids and derivatives	--	--	--
242	mws1164	6.1334e+06	4.46896e+06	5.82269e+06	5.89832e+06	3.87458e+06	5.31149e+06	D-Fructose*	Others	C05003	--	--
243	Lmbn005287	45298.5	35925.2	42156.1	32826.8	21098.3	31215.7	7S,8S-DiHODE; (9Z,12Z)-(7S,8S)-Dihydroxyoctadeca-9,12-dienoic acid*	Lipids	C07354	ko00591	--
244	MWS80007	45298.5	35925.2	42156.1	32826.8	21098.3	31215.7	13-Hydroperoxy-9Z,11E-octadecadienoic acid*	Lipids	--	--	--
245	Lmcn009539	54774	69637.1	74213.2	75675.7	90567.5	84790.3	E,E,Z-1,3,12-Nonadecatriene-5,14-diol	Lipids	--	--	--
246	mws5041	392286	429169	427171	517149	503996	558295	L-Glycyl-L-isoleucine*	Amino acids and derivatives	--	--	--
247	Hmcn000192	618789	650455	832731	936249	933289	975753	Sedoheptulose	Others	C02076	ko00710,ko01100	--
248	Hmqp006023	3874.12	3858.21	4080.06	1127.6	3533.29	4528.66	Ethyl 9-Hydroxy-10,12-octadecadienoic acid	Lipids	--	--	--
249	pme3388	1.01008e+06	2.50613e+06	2.63779e+06	5.74848e+06	8.02694e+06	8.53694e+06	Homoarginine	Amino acids and derivatives	C01924	--	up
250	Zmtp102903	2.04921e+07	2.45339e+07	2.58678e+07	2.83282e+07	2.5696e+07	2.47649e+07	Kaempferol-3-O-arabinoside (Juglanin)	Flavonoids	--	--	--
251	mws0437	73858.7	79545.5	90779.5	71549.4	69346.8	58015.6	D-Arabitol*	Others	C01904	ko00040,ko01100	--
252	Lmqn005404	212406	276549	226930	381060	357263	529921	4-Hydroxybenzoyl-1-O-(6''-O-galloyl)glucoside	Phenolic acids	--	--	--
253	Lmhp009890	31887.2	34144.9	33805.6	40484.3	44941.4	47456.4	LysoPC 20:3	Lipids	--	--	--
254	pmb0069	565874	652571	727213	275914	413763	303362	Benzamide	Phenolic acids	C09815	--	--
255	pmc1990	1.95079e+06	1.9745e+06	2.05041e+06	1.79499e+06	1.77399e+06	1.74336e+06	4'-Hydroxy-5,7-dimethoxyflavanone	Flavonoids	--	--	--
256	Cmjn004337	154851	218077	224633	277658	250582	377689	Benzyl-(2''-O-xylosyl)glucoside	Phenolic acids	--	--	--
257	pme2617	1.63704e+06	1.7799e+06	1.80602e+06	2.04331e+06	2.06165e+06	2.01289e+06	L-Methionine Sulfoxide	Amino acids and derivatives	C02989	ko00270	--
258	Zmcp002666	545665	1.00834e+06	1.05355e+06	1.18104e+06	1.2416e+06	1.29916e+06	Quercetin-3,7-Di-O-glucoside	Flavonoids	--	--	--
259	Hmqn003268	1.13932e+06	1.31686e+06	1.60825e+06	1.04931e+06	1.26798e+06	1.02941e+06	5,7,3',4',5'-Pentahydroxydihydroflavone	Flavonoids	--	--	--
260	Lmdp003509	1.09322e+07	9.78719e+06	9.34465e+06	1.01071e+07	7.71783e+06	1.26149e+07	Quercetin-3-O-xyloside (Reynoutrin)*	Flavonoids	--	--	--
261	pmb0508	578651	467995	786132	1.08082e+06	1.22241e+06	656808	p-Coumaroylagmatine	Alkaloids	C04498	ko00330,ko01100	--
262	pmb0751	233721	332332	347331	267862	215956	200361	Trans-5-O-(p-Coumaroyl)shikimate*	Phenolic acids	C02947	ko00940,ko00941,ko00945,ko01100,ko01110	--
263	pmp001204	7286.75	8243.16	9522.34	6725.77	8056.44	5680.42	Apigenin-7,4'-dimethyl ether	Flavonoids	C10019	--	--
264	MWSslk254	5.09181e+06	7.25342e+06	6.98152e+06	4.91397e+06	6.3757e+06	5.63588e+06	Kaempferol-3-O-glucorhamnoside*	Flavonoids	--	--	--
265	Lmnp002584	17254.5	18353.8	8768.57	15941.8	14825.4	13750.6	Hispidulin-8-C-(2''-O-glucosyl)glucoside*	Flavonoids	--	--	--
266	Lmxp011770	2.16625e+07	2.0826e+07	2.38289e+07	2.77155e+07	2.52255e+07	2.59952e+07	Diisobutyl phthalate*	Phenolic acids	C15205	--	--
267	MWS5235	36476.9	46058	39924.4	37337.7	34728.5	38887.2	12-Hydroxyoctadecanoic acid	Lipids	--	--	--
268	mws0120	1.33496e+06	1.71813e+06	1.69372e+06	1.10301e+06	709233	693847	Choline Alfoscerate	Lipids	C00670	ko00564,ko00565	--
269	pme1014	369121	345599	416047	435103	396907	453740	Menatetrenone (Vitamin K2)	Others	--	--	--
270	Zmyn000110	28013	46531.6	50286	20259.1	31128.9	43211.2	D-Glucosamine 1-phosphate	Others	C06156	ko00520,ko01100	--
271	Lmbp000123	477768	781927	671407	1.45517e+06	1.54848e+06	2.28687e+06	L-Homomethionine	Amino acids and derivatives	C17213	ko00966,ko01110,ko01210	up
272	Lmnp102580	1.16071e+06	1.19062e+06	1.10185e+06	1.21288e+06	1.39001e+06	1.23563e+06	Apigenin-6-C-(2''-xylosyl)glucoside*	Flavonoids	--	--	--
273	Lmnp202580	1.16071e+06	1.19062e+06	1.10185e+06	1.21288e+06	1.39001e+06	1.23563e+06	Apigenin-8-C-(2''-xylosyl)glucoside*	Flavonoids	--	--	--
274	pmc0066	568988	410151	623475	127353	162782	195283	2'-Deoxyinosine-5'-monophosphate	Nucleotides and derivatives	C06196	ko00230	down
275	Zmyn000230	1.8129e+06	1.77176e+06	1.65545e+06	1.72441e+06	1.53354e+06	1.70603e+06	2-Dehydro-3-deoxy-L-arabinonate*	Others	C00684	ko00053,ko01100	--
276	Lmsn002288	565189	502309	472868	560459	308020	621721	1-O-Caffeoyl-(6-O-glucosyl)-β-D-glucose	Phenolic acids	--	--	--
277	Zmhn005413	136783	172337	249790	145868	177292	197509	p-Dimeric galloyl methyl ester	Phenolic acids	--	--	--
278	Lmyp004617	98566	152040	164388	103254	125116	84387.8	Pinocembrin-7-O-glucoside (Pinocembroside)	Flavonoids	--	--	--
279	Lmbn005662	90641.5	96391.1	103611	94069.6	96099.6	95558	9(10)-EpOME;(9R,10S)-(12Z)-9,10-Epoxyoctadecenoic acid	Lipids	C14825	ko00591,ko01100	--
280	MWSmce230	4.07446e+07	4.87276e+07	5.23727e+07	3.56872e+07	4.51036e+07	4.558e+07	Methyl gallate*	Phenolic acids	--	--	--
281	Lmgn001670	90928	72210	71071.8	82805.3	102477	82975.8	Salicylic acid	Phenolic acids	C00805	ko00360,ko01100,ko01110,ko04075	--
282	Lmsn002815	1.87415e+07	2.38169e+07	2.19863e+07	2.12001e+07	1.96178e+07	1.86895e+07	Kaempferol-3-O-rutinoside(Nicotiflorin)*	Flavonoids	C21833	ko00944,ko01110	--
283	MWSslk092	10464.7	6184.48	6650.59	21311.8	35551	12989.3	Usnic acid	Phenolic acids	C10101	--	up
284	pmb0881	846888	708236	746440	813968	864626	745698	LysoPE 18:2	Lipids	--	--	--
285	pmn001642	860385	1.09245e+06	940699	1.19194e+06	1.17606e+06	1.36271e+06	Kaempferol-3-O-(2''-O-acetyl)glucuronide	Flavonoids	--	--	--
286	mws0914	497302	505891	489018	463146	489327	331340	3,5,7-Trihydroxyflavanone (Pinobanksin)*	Flavonoids	C09826	ko00941	--
287	Hmmp002124	66916.3	77033.7	104947	179201	183043	244390	Indole-3-carboxaldehyde	Alkaloids	C08493	--	up
288	Lmhp012042	272534	368678	429818	414233	542715	383022	2-Linoleoylglycerol	Lipids	--	--	--
289	pmn001513	2.20163e+06	3.18491e+06	4.93609e+06	2.02374e+06	3.17937e+06	2.85312e+06	Digallic Acid	Phenolic acids	C01572	--	--
290	mws0282	3.88995e+06	4.07199e+06	5.18226e+06	9.38585e+06	1.01893e+07	1.19548e+07	L-Tryptophan	Amino acids and derivatives	C00078	ko00260,ko00380,ko00400,ko00901,ko00966,ko00970,ko00998,ko01100,ko01110,ko01210,ko01230,ko01240	up
291	pme1598	8.41641e+06	9.83702e+06	1.06947e+07	1.16428e+07	1.05484e+07	8.93104e+06	Hesperetin-5-O-glucoside	Flavonoids	--	--	--
292	Lmfn000604	6.6168e+07	6.86808e+07	7.42566e+07	3.93264e+07	2.79598e+07	2.64661e+07	6-O-Galloyl-β-D-glucose*	Phenolic acids	--	--	down
293	Zmyn000247	1.63374e+06	1.6885e+06	1.5682e+06	1.84349e+06	1.45294e+06	1.9721e+06	2-Hydroxyglutaric Acid*	Organic acids	C03196	ko00310,ko01100	--
294	Lmyp004081	3.48354e+06	3.09296e+06	3.22032e+06	3.66479e+06	3.12543e+06	4.11541e+06	Isovitexin-2''-O-rhamnoside	Flavonoids	--	--	--
295	MWSHY0008	3.63352e+07	2.96346e+07	3.1369e+07	3.25967e+07	2.81196e+07	3.69563e+07	Apigenin-6-C-glucoside (Isovitexin)*	Flavonoids	C01714	ko00944	--
296	MWSHY0181	3.63352e+07	2.96346e+07	3.1369e+07	3.25967e+07	2.81196e+07	3.69563e+07	Apigenin-8-C-Glucoside (Vitexin)*	Flavonoids	C01460	ko00941,ko00944	--
297	HJAP120	294075	508688	327511	408342	395677	476050	Rhamnetin-3-O-Rutinoside*	Flavonoids	--	--	--
298	HJN087	800478	972452	855643	1.11428e+06	1.29774e+06	1.00395e+06	Naringenin-4'-O-glucoside*	Flavonoids	--	--	--
299	MWS1837	1.21868e+06	2.27989e+06	1.55914e+06	1.13252e+06	1.67914e+06	1.12215e+06	Tranexamic Acid	Organic acids	--	--	--
300	Lmsn003778	6.34027e+07	5.81981e+07	6.4893e+07	58854323	5.87866e+07	5.90915e+07	1-O-Caffeoyl-4-O-galloyl-β-D-glucose	Phenolic acids	--	--	--
301	Cmsn002480	156339	181065	207305	234659	260984	259283	Secoisolariciresinol-9'-O-glucoside	Lignans and Coumarins	--	--	--
302	mws0639	448800	633612	453684	422703	485437	521477	2,3-Dihydroxybenzoic Acid*	Phenolic acids	C00196	ko01110	--
303	MWS3149	80943	108089	108438	117860	126718	124716	3-Methoxybenzoic acid	Phenolic acids	--	--	--
304	mws0889	5.21589e+06	7.5606e+06	7.48984e+06	4.91995e+06	5.08068e+06	6.31055e+06	D-Threonic Acid	Others	C21649	--	--
305	mws2212	82288.7	172568	195818	156950	210681	192218	Caffeic acid	Phenolic acids	C01197	ko00940,ko01100,ko01110	--
306	pme2801	252019	354527	405600	450371	524747	523816	7-Methylxanthine	Nucleotides and derivatives	C16353	ko00232,ko01100,ko01110	--
307	Lmbn002648	423951	614708	605196	620483	752623	554079	α-Hydroxycinnamic Acid*	Phenolic acids	C02763	ko00360,ko01100	--
308	pmp001285	1.4165e+06	1.34283e+06	1.58538e+06	1.65256e+06	1.67418e+06	1.70371e+06	Phthalic anhydride	Phenolic acids	--	--	--
309	mws1174	30129.8	20904.3	27783.4	20983.1	15887	20020.2	3-O-Acetylpinobanksin	Flavonoids	C16418	ko00941	--
310	pmn001523	213545	156553	182926	200037	139300	195680	Trigallic acid	Phenolic acids	--	--	--
311	mws0748	773142	453214	545276	708521	748642	874861	1-Caffeoylquinic acid*	Phenolic acids	--	--	--
312	Lmmn002260	294288	313894	321468	265968	264593	333122	5'-Methoxyisolariciresinol-9'-O-glucoside	Lignans and Coumarins	--	--	--
313	pmn001515	175837	210525	288859	153627	150123	192459	3-Galloylshikimic acid	Phenolic acids	--	--	--
314	mws0046	438177	443511	425548	639730	604765	838324	Naringenin-7-O-Neohesperidoside(Naringin)*	Flavonoids	C09789	ko00941	--
315	Wmhn001495	9.25069e+06	1.07954e+07	1.78492e+07	1.66738e+07	2.66348e+07	2.26569e+07	1,4-Di-O-Galloyl-D-glucose	Phenolic acids	--	--	--
316	MWSmce548	634673	731423	873177	1.40085e+06	1.44564e+06	1.63664e+06	Betaine	Alkaloids	C00719	ko00260,ko01100,ko02010	up
317	Lmhp011388	332432	488118	569939	544356	749346	511987	2-α-Linolenoyl-glycerol	Lipids	--	--	--
318	HJAP005	1.28592e+06	1.19844e+06	1.11345e+06	671182	837405	870088	Laricitrin-3-O-glucoside	Flavonoids	--	--	--
319	Lmjp003655	3.22064e+06	2.9825e+06	2.85405e+06	3.07497e+06	2.51453e+06	3.40838e+06	6-C-MethylKaempferol-3-glucoside*	Flavonoids	--	--	--
320	mws1060	70690.2	84485.1	71775.9	94703.8	117388	130446	9-(Arabinosyl)hypoxanthine	Nucleotides and derivatives	--	--	--
321	zjgp122320	3.4364e+06	4.68914e+06	4.18798e+06	5.2585e+06	7.22656e+06	4.71539e+06	6-hydroxycoumarin	Others	--	--	--
322	Lmsn003297	378803	616314	488653	9	9	9	3,4,2',4',6'-Pentahydroxychalcone-4'-O-glucoside	Flavonoids	C16408	ko00941	down
323	Hmqp005455	56444.4	59974.7	56922.2	71273	64928.7	68278.7	15(R)-Hydroxylinoleic Acid*	Lipids	--	--	--
324	Lmcp002302	2.20682e+06	1.99609e+06	1.73952e+06	3.10387e+06	3.27822e+06	3.94019e+06	N6-(2-Hydroxyethyl)adenosine*	Nucleotides and derivatives	--	--	--
325	pme1474	3.1869e+07	3.82987e+07	3.58463e+07	4.24169e+07	5.06366e+07	4.35294e+07	5'-Deoxy-5'-(methylthio)adenosine	Nucleotides and derivatives	C00170	ko00270,ko00908,ko01100	--
326	pmb0736	3.206e+06	3.46483e+06	3.82691e+06	2.11685e+06	2.0199e+06	1.58526e+06	Tricin-7-O-Glucoside	Flavonoids	--	--	--
327	Lmyp004516	587610	476411	384505	306835	251122	244678	Quercetin-3-O-(2''-O-p-Coumaroyl)galactoside	Flavonoids	--	--	--
328	Cwjp002681	1.17596e+06	1.06421e+06	872429	1.19806e+06	1.07691e+06	1.08913e+06	Kaempferol-3-O-(2'''-p-Coumaroyl)sophoroside-7-O-Glucoside	Flavonoids	--	--	--
329	pmb3072	146318	156420	200166	147798	96616.1	113994	3-O-p-Coumaroylshikimic acid-O-glucoside	Phenolic acids	--	--	--
330	Lmsn015919	28301	31495.4	29280.3	28609.6	30547.5	30317.5	Phytic acid	Organic acids	C01204	ko00562,ko01100,ko04070	--
331	mws0671	79485.7	100929	116495	200043	267448	345567	L-Homoserine*	Amino acids and derivatives	C00263	ko00260,ko00270,ko00300,ko00920,ko01100,ko01110,ko01230	up
332	pmn001378	308171	268827	286316	347012	476271	440671	Pinoresinol-4-O-glucoside	Lignans and Coumarins	C17529	--	--
333	mws1401	8.34672e+06	8.38441e+06	8.31204e+06	8.27753e+06	7.789e+06	7.75804e+06	L-Theanine	Amino acids and derivatives	C01047	--	--
334	pmd0130	8756.03	10792.2	8230.7	7173.86	9914.97	9551.57	LysoPC 14:0	Lipids	--	--	--
335	Lmcn004772	186163	14772.9	18957.1	304147	761375	426587	Theaflagallin	Tannins	--	--	up
336	mws0024	5.44515e+07	3.92042e+07	3.9279e+07	4.61569e+07	6.03931e+07	5.16261e+07	Gallic acid	Phenolic acids	C01424	--	--
337	mws1295	46368.3	45105.9	11527.9	109187	170771	119823	Theaflavin-3'-Gallate*	Tannins	--	--	up
338	Zmgn000173	643525	604318	542058	814224	1.06384e+06	1.28705e+06	D-Ribose	Others	C00121	ko00030,ko01100,ko02010	--
339	Lmsn004098	158674	151973	126148	117039	111461	132106	1-O-Caffeoyl-4,6-di-O-galloyl-β-D-glucose*	Phenolic acids	--	--	--
340	MWSslk083	110247	169454	211045	131988	176780	151976	4-Hydroxy-3,5-dimethoxybenzyl alcohol	Phenolic acids	--	--	--
341	pme0513	94196	76649.5	103302	64658.8	64567.8	45439.8	Xylitol	Others	C00379	ko00040,ko01100,ko02010	--
342	MWS2070	14501.5	6962.02	15088.8	25273.1	12733.6	16183.2	Propyl 4-hydroxybenzoate	Phenolic acids	--	--	--
343	MWStz103	934463	1.35839e+06	1.22726e+06	1.59772e+06	1.61324e+06	1.47538e+06	S-(5'-Adenosyl)-L-methionine	Amino acids and derivatives	C00019	ko00261,ko00270,ko00330,ko00908,ko01100,ko01110,ko01230,ko01240,ko04122	--
344	pmf0440	94779.2	90735.6	93825.8	92874.7	86589.5	96926.4	4-MethoxycinnaMaldehyde	Phenolic acids	C10475	--	--
345	Hmgp002148	555095	590468	559262	699252	729945	676724	Nepetin-7-O-alloside*	Flavonoids	--	--	--
346	Zmhp002640	368791	598408	546718	646127	460395	678474	6-Hydroxykaempferol-3-O-Rutinoside-6-O-glucoside*	Flavonoids	--	--	--
347	Zmjp004852	68942.9	69849.9	71735	52228.7	64912	44084.6	5,6,3',4'-Tetrahydroxy-3,7-dimethoxyflavone-6-O-glucoside*	Flavonoids	--	--	--
348	MWS20155	912879	901704	1.18357e+06	681733	863348	658858	Rosmarinic acid*	Phenolic acids	C01850	ko00350,ko01100	--
349	pme0193	2.95973e+06	4.38099e+06	4.16118e+06	1.06022e+07	1.5633e+07	1.90117e+07	L-Glutamine	Amino acids and derivatives	C00064	ko00220,ko00230,ko00240,ko00250,ko00630,ko00750,ko00910,ko00970,ko01100,ko01230,ko01240,ko02010	up
350	Xmyp004678	301195	315330	406816	273306	491610	327635	Kaempferol-3-O-(2-O-Xylosyl-6-O-Rhamnosyl)Glucoside	Flavonoids	--	--	--
351	pmb2657	708617	742135	763581	752664	666266	518807	Argininosuccinic acid	Organic acids	C03406	ko00220,ko00250,ko01100,ko01110,ko01230	--
352	pmb2826	4.393e+06	3.97678e+06	3.26325e+06	4.42025e+06	3.4427e+06	3.93608e+06	L-Citramalic acid	Organic acids	C02614	ko00660,ko01100	--
353	pmp000579	3.39942e+06	2.99192e+06	2.8229e+06	2.85507e+06	2.48702e+06	3.64939e+06	Diosmetin-7-O-galactoside*	Flavonoids	--	--	--
354	mws0183	469525	429585	354899	454956	406219	430417	3,4-Dihydroxybenzoic acid (Protocatechuic acid)*	Phenolic acids	C00230	ko01100,ko01110	--
355	pmb3055	2.80403e+07	2.29132e+07	2.82183e+07	3.24876e+07	4.77253e+07	3.46358e+07	p-Coumaroylquinic acid-4'-O-glucuronide	Phenolic acids	--	--	--
356	MWSslk133	16743.3	15988.7	16970.3	16668.9	16581.1	20225.7	1,14-Tetradecanedioic Acid	Lipids	--	--	--
357	pmp000593	7.16727e+07	7.92713e+07	8.13805e+07	4.9747e+06	7.55555e+07	7.39969e+07	Luteolin-7-O-rutinoside*	Flavonoids	--	--	--
358	Cmyn001328	904611	802686	852297	588373	492088	647847	Daphnin*	Lignans and Coumarins	C01421	--	--
359	Zmhp003514	36021.6	30252.3	30930.9	37473	36781	35144.6	6,7,8-Tetrahydroxy-5-methoxyflavone*	Flavonoids	--	--	--
360	MA10039492	696235	1.65646e+06	1.23735e+06	248131	466150	465257	Dehydroascorbic acid	Others	C05422	ko00053,ko00480,ko01100	down
361	pme2651	399837	544338	495266	411637	489493	486542	NADP (Nicotinamide adenine dinucleotide phosphate)	Nucleotides and derivatives	C00006	ko00195,ko00480,ko00760,ko01100,ko01240	--
362	Zmhn002301	3.0653e+07	3.03796e+07	3.12092e+07	2.58155e+07	2.35412e+07	2.42896e+07	p-Coumaric acid-4-O-glucoside*	Phenolic acids	C06739	--	--
363	mws1179	2.43992e+06	2.68875e+06	2.69902e+06	1.78136e+06	1.68034e+06	1.57186e+06	Naringenin-7-O-glucoside (Prunin)	Flavonoids	C09099	ko00941	--
364	pme3034	31030.4	59533.9	56634	42169.2	62370.8	50922.2	Ethylmalonic acid	Organic acids	--	--	--
365	pmp000008	1.99881e+06	2.68417e+06	2.57613e+06	3.30298e+06	3.81775e+06	3.1378e+06	5-Hydroxy-6,7,3',4'-tetramethoxyflavone	Flavonoids	--	--	--
366	MWS1882	519349	569954	568892	738077	1.05327e+06	1.48564e+06	Iminodiacetic acid*	Organic acids	C19911	--	--
367	Zmhn002422	1.41139e+06	968732	1.04086e+06	915641	741336	1.13821e+06	1-O-Feruloyl-β-D-glucose	Phenolic acids	C17759	--	--
368	MWSslk106	601235	617904	721159	326296	497443	286205	2-Phenylethylamine	Alkaloids	C05332	ko00360,ko01100	--
369	pme0281	680204	783534	913322	808595	1.06294e+06	1.17846e+06	Terephthalic acid	Phenolic acids	C06337	ko01100	--
370	pme0026	1.99553e+06	3.15357e+06	2.6807e+06	12184970	8.94907e+06	2.35074e+07	L-Lysine	Amino acids and derivatives	C00047	ko00300,ko00310,ko00780,ko00960,ko00970,ko01100,ko01110,ko01210,ko01230,ko02010	up
371	MWS0559	148231	111383	161403	140178	100428	152437	1,6-anhydro-β-D-glucose	Others	--	--	--
372	pme1178	6.98774e+06	8.7289e+06	6.05757e+06	2.1824e+07	2.47525e+07	3.02424e+07	Guanosine	Nucleotides and derivatives	C00387	ko00230,ko01100,ko02010	up
373	Lmdp002969	5.67328e+06	6.8482e+06	6.26352e+06	3.66239e+06	3.97717e+06	2.54905e+06	Myricetin-3-O-galactoside*	Flavonoids	--	--	--
374	Lmzn001582	63929.6	58309.1	71985	263788	90554.5	129397	5'-Glucosyloxyjasmanic acid	Phenolic acids	--	--	up
375	pmp000003	60370.5	46934.1	50344.9	37566.8	40404.8	34222.2	Nepetin (5,7,3',4'-Tetrahydroxy-6-methoxyflavone)	Flavonoids	--	--	--
376	Lmsn001900	41871.3	66093.2	110908	35050.7	80396.1	160450	3-O-Galloyl-4,6-(S)-HHDP-β-D-glucose	Phenolic acids	--	--	--
377	Zmyn000108	767644	861515	1.04246e+06	1.1975e+06	1.50727e+06	1.30021e+06	D-Saccharic acid*	Others	C00818	ko00053,ko01100	--
378	Lmyp005841	34287.9	50031.1	53487.3	55221.7	52352.9	36783.9	Chrysin-7-O-glucoside*	Flavonoids	--	--	--
379	mws1073	2.09924e+07	1.98463e+07	2.12723e+07	2.39208e+07	2.36343e+07	2.46951e+07	Apigenin-6,8-di-C-glucoside (Vicenin-2)	Flavonoids	C10195	--	--
380	MWSmce221	97903.7	50812.7	102003	86900.2	92199.4	91971.1	5,7-Dihydroxy-4-methylcoumarin	Lignans and Coumarins	--	--	--
381	pme0033	18243.2	19232.7	16295.8	32540.6	24999.2	25724.2	Hypoxanthine	Nucleotides and derivatives	C00262	ko00230,ko01100	--
382	pmb2653	80409.8	43380.7	46795.2	82740.1	67203.6	116979	DMelezitose O-rhamnoside	Others	--	--	--
383	mws1015	812972	718053	824651	599595	535130	631436	Esculin (6,7-Dihydroxycoumarin-6-O-glucoside)*	Lignans and Coumarins	C09264	--	--
384	Lmsn004970	1.06389e+06	950225	1.05583e+06	1.12198e+06	762531	1.05031e+06	3,6-Di-O-caffeoyl glucose*	Phenolic acids	--	--	--
385	Lmhn001386	19753	22059.3	17774.2	26473.7	33324.4	44590.7	Vnilloyltartaric acid	Phenolic acids	--	--	--
386	pmb2260	55471.1	46675.8	50524	65787.8	58936	72582.5	LysoPC 15:1	Lipids	--	--	--
387	Zmjp003291	1.40191e+07	1.3669e+07	1.29786e+07	1.30851e+07	1.15752e+07	1.08312e+07	Vitexin-2''-O-galactoside	Flavonoids	--	--	--
388	pmb0628	111845	103818	96172.4	93473.4	79771.8	100176	Eriodictyol-8-C-glucoside-4'-O-glucoside	Flavonoids	--	--	--
389	Lmqp000329	6.97634e+06	8.13326e+06	7.96164e+06	4.71298e+06	2.77574e+06	4.2173e+06	5-Aminoimidazole ribonucleotide	Nucleotides and derivatives	--	--	--
390	mws1035	150076	188388	136734	227752	193574	302340	Kaempferol-3-O-robinoside-7-O-rhamnoside (Robinin)*	Flavonoids	C10178	--	--
391	mws0866	5.25174e+06	5.89365e+06	6.47849e+06	4019306	5.20208e+06	3.9389e+06	D-Glucose 6-phosphate*	Others	C00092	ko00500,ko00524,ko00562,ko00998,ko01100,ko01110	--
392	pma0702	6.95172e+06	5.80956e+06	6.22762e+06	1.01351e+07	1.01658e+07	9.95816e+06	N1,N8-Bis(sinapoyl)spermidine	Alkaloids	C21170	--	--
393	Lmsp004670	5.31752e+06	6.80401e+06	6.62112e+06	6.16179e+06	6.1349e+06	5.4307e+06	Kaempferol-3-O-glucoside-7-O-rhamnoside*	Flavonoids	--	--	--
394	Lmgp004784	374432	387025	452611	346458	468805	304785	Apiferol	Flavonoids	--	--	--
395	pme0243	714752	1.27837e+06	1.31154e+06	926099	1.16766e+06	1.12882e+06	Glutaric acid*	Organic acids	C00489	ko00071,ko00310,ko01100	--
396	Hmcp002207	479138	584601	447226	541234	666701	640102	Isorhamnetin-7-O-glucoside (Brassicin)*	Flavonoids	--	--	--
397	pmb2792	82071.8	73552.3	76833.3	68673.4	65583.1	67564.4	13-Hydroxy-6,9,11-octadecatrienoic acid	Lipids	--	--	--
398	pme0264	216109	253497	303448	385704	555931	589805	Thymidine	Nucleotides and derivatives	C00214	ko00240,ko01100	--
399	Zmdp000292	4.22532e+06	1.21586e+07	1.30883e+07	2.80219e+07	4.28253e+07	4.07907e+07	Arginine methyl ester*	Amino acids and derivatives	--	--	up
400	Hmmp003156	4.786e+06	4.8092e+06	4.85541e+06	4.50244e+06	4.48863e+06	3.57374e+06	Isovitexin-7-O-glucoside(Saponarin)	Flavonoids	C08064	--	--
401	ML10171848	821602	556407	518892	485268	371126	485892	D-Arabinono-1,4-lactone*	Others	C00652	ko00053	--
402	pmc0274	6.26541e+06	8.20516e+06	8.19615e+06	1.17049e+07	1.51299e+07	1.66026e+07	6-Methylmercaptopurine	Nucleotides and derivatives	C16614	--	--
403	pme1419	58276	108792	91865.8	67941.3	65596.6	50518.9	L-Methionine methyl ester	Amino acids and derivatives	--	--	--
404	Lmsn005754	350058	319686	469480	393038	563385	532784	1-O-Galloyl-2-O-Cinnamoyl-β-D-glucose	Phenolic acids	--	--	--
405	Hmjp004736	67090.3	60822.2	62836.8	60642.1	32978.8	56988.1	Epigallocatechin-3-O-(3,5-O-dimethyl)gallate	Flavonoids	--	--	--
406	pma2987	1.80445e+07	2.01017e+07	1.88008e+07	2.22466e+07	2.25354e+07	2.13935e+07	Histidinol	Alkaloids	C00860	ko00340,ko01100,ko01110,ko01230	--
407	mws1499	451917	324127	215180	537070	414816	385799	D-Arabinose*	Others	C00216	ko00040,ko00053	--
408	Hmmn003584	93480.9	97473.4	77495.7	62332.3	48228.6	59574.8	Luteolin-7-O-rutinoside-5-O-rhamnoside	Flavonoids	--	--	--
409	HJN079	7667.87	17037	7519.34	15415.9	21654.6	20105.4	Pinocembrin-7-O-rutinoside*	Flavonoids	--	--	--
410	pmb0302	223184	368429	289414	231890	184255	138716	2-Aminoethylphosphonate	Others	C03557	ko00440,ko01100,ko02010	--
411	Lmhn002379	62163.9	68428.6	59687.9	70815	72743.4	71164.6	Strictinin*	Tannins	--	--	--
412	MWSslk160	62163.9	68428.6	59687.9	70815	72743.4	71164.6	Corilagin*	Tannins	C10219	--	--
413	Smhp004476	1.03087e+06	1.19532e+06	956031	1.06702e+06	1.0204e+06	971619	Isovitexin-2''-O-xyloside*	Flavonoids	--	--	--
414	Lmnn002886	136672	125823	119658	126478	120319	128629	1'-O-(3,4-Dihydroxyphenethyl)-O-caffeoyl-glucoside	Phenolic acids	--	--	--
415	Lssp210123	9	9	9	10935.6	8933.57	9	α-Conidendrin	Others	--	--	up
416	mws1397	1.73391e+06	1.75956e+06	2.05306e+06	1.9534e+06	1.78499e+06	1.58529e+06	Epicatechin gallate*	Flavonoids	--	--	--
417	Lmzp004885	37063.9	52325	55029.8	18982	41300.4	39199	Tricin (5,7,4'-Trihydroxy-3',5'-dimethoxyflavone)	Flavonoids	C10193	--	--
418	ML10172161	97984.6	83563.6	122864	83529.8	95279.5	58770.1	Hydroxypyruvic acid*	Organic acids	C00168	ko00260,ko00630,ko01100,ko01110,ko01200	--
419	Lmsn001014	7.35599e+07	7.42224e+07	7.39896e+07	4.29106e+07	3.00611e+07	2.8133e+07	1-O-Galloyl-β-D-glucose*	Phenolic acids	C01158	--	down
420	mws0258	4.06344e+06	4.80104e+06	4.23946e+06	12584050	1.68266e+07	2.38528e+07	L-Isoleucine*	Amino acids and derivatives	C00407	ko00280,ko00290,ko00460,ko00960,ko00966,ko00970,ko01100,ko01110,ko01210,ko01230,ko02010	up
421	mws1587	4.06344e+06	4.80104e+06	4.23946e+06	12584050	1.68266e+07	2.38528e+07	L-Norleucine*	Amino acids and derivatives	C01933	--	up
422	pmb3064	105375	115698	83914.3	92427.4	135199	96366.8	3-O-p-Coumaroylquinic acid-O-glucoside	Phenolic acids	--	--	--
423	pme0368	858699	813727	776788	1.18382e+06	1.47966e+06	1.45921e+06	Apigenin-7-O-rutinoside (Isorhoifolin)*	Flavonoids	--	--	--
424	MWSHY0118	120888	131676	127460	151563	140663	73559.9	5,6,7,4'-Tetramethoxyflavone	Flavonoids	C14472	--	--
425	mws0097	1.43565e+06	1.10889e+06	1.56381e+06	599385	2.15377e+06	1.36609e+06	Pinoresinol*	Lignans and Coumarins	C05366	ko00998,ko01100,ko01110	--
426	mws0154	1.56288e+06	1.53236e+06	1.25648e+06	1.12884e+06	1.31583e+06	931856	Shikimic acid	Organic acids	C00493	ko00400,ko01100,ko01110,ko01230,ko01240	--
427	Lmsp003852	236623	565419	353278	241148	183144	177758	1-O-p-Coumaroyl-4,6-(S)-HHDP-β-D-glucose*	Phenolic acids	--	--	--
428	mws0058	63330.2	60324.9	60927.4	63848	61972.6	73021.6	Diosmetin (5,7,3'-Trihydroxy-4'-methoxyflavone)*	Flavonoids	C10038	--	--
429	pme0274	226699	253008	297980	395398	827315	969629	6-Aminocaproic acid	Organic acids	C02378	ko01100	up
430	Zmlp003063	139212	153432	157291	152399	206127	254818	Luteolin-7-O-(2''-O-rhamnosyl)rutinoside*	Flavonoids	--	--	--
431	Lmsn004659	744414	705262	652590	593703	522329	685126	1,6-Di-O-galloyl-2-O-Feruloyl-β-D-glucose	Phenolic acids	--	--	--
432	Zmcn004806	7.24267e+06	7.49369e+06	8.95579e+06	8.74928e+06	9.27425e+06	9.68831e+06	kaempferol-3-p-coumaroyldiglucoside	Flavonoids	--	--	--
433	mws0668	363458	468660	451487	774811	741754	871157	Xanthosine	Nucleotides and derivatives	C01762	ko00230,ko00232,ko01100,ko01110,ko02010	--
434	MWS5083	395645	467128	412118	294012	303856	305923	Flavin Single Nucleotide(FMN)	Nucleotides and derivatives	C00061	ko00190,ko00740,ko01100,ko01110,ko01240	--
435	Zmhn002269	390487	356190	341959	424521	417567	356425	2,5-Dimethylchromone-7-O-sulfate	Others	--	--	--
436	pmb2970	24183.9	12455.5	23791.5	13151.2	10731.3	19460.1	Hesperetin-5,7-di-O-glucoside	Flavonoids	--	--	--
437	Lmmp006598	42571	42034.9	47843.8	78679.8	64459.2	37189.6	Apigenin-7-O-(2''-feruloyl)glucuronide	Flavonoids	--	--	--
438	Hmlp000935	130174	158403	133989	173772	104452	132251	Vanillylamine	Alkaloids	C16666	ko00998,ko01100,ko01110	--
439	Lmqn004838	5.58926e+06	9.58597e+06	8.45992e+06	7.18316e+06	1.00444e+07	8.00293e+06	3-O-Methylellagic acid	Tannins	--	--	--
440	pmp001284	313588	286066	357439	319168	285026	285526	Monopalmitin	Lipids	--	--	--
441	pmb2791	22855.3	18346	19181.3	22240.3	16382.2	16898.7	9-Hydroperoxy-10E,12,15Z-octadecatrienoic acid	Lipids	C16321	ko00592,ko01110	--
442	Lmsn004321	9.16494e+06	6.66802e+06	7.70363e+06	6.19366e+06	6.61028e+06	5.80256e+06	1-O-Caffeoyl-3-O-galloyl-β-D-glucose	Phenolic acids	--	--	--
443	Hmhp001812	355181	340883	341452	559431	620897	618436	2'-O-Methyladenosine	Nucleotides and derivatives	--	--	--
444	Hmjp000461	9	9	9	427751	343531	365184	3-O-Glucoside-3-hydroxy-y-butyrolactone	Others	--	--	up
445	mws2608	107493	147765	145709	212648	411277	353495	N-Acetyl-D-galactosamine	Others	C01132	ko00052,ko01100	up
446	Lmfn003630	664544	750495	687288	438589	720022	422821	Myricetin-3-O-xyloside*	Flavonoids	--	--	--
447	pmf0420	733098	844133	763314	1.21882e+06	953529	1.12442e+06	Benzyl acetate	Organic acids	C15513	--	--
448	Zmpn004713	4.30331e+06	3.92033e+06	4.30917e+06	4.31439e+06	4.34603e+06	4.16456e+06	Isoetin (5,7,2',4',5'-Pentahydroxyflavone)	Flavonoids	C10079	--	--
449	Zmhn001446	20239.5	70104.3	77197	110496	100179	171625	Syringaresinol-4'-O-glucoside	Lignans and Coumarins	C10890	--	up
450	pme2125	516808	392387	453987	318868	169634	253876	Raffinose	Others	C00492	ko00052,ko01100,ko02010	--
451	Zmyn005384	122078	117105	117027	106775	90501.2	154908	2R-Hydroxyoctadecanoic Acid	Lipids	C03042	--	--
452	Lmhp009769	7586.78	7650.98	9604.98	10670.2	9779.32	14046.5	LysoPE 17:1	Lipids	--	--	--
453	mws1333	2.59766e+06	2.46369e+06	2.29575e+06	1.75212e+06	1.47484e+06	1.67824e+06	Melibiose	Others	C05402	ko00052,ko01100,ko02010	--
454	pmn001421	1.01813e+07	1.03975e+07	1.00158e+07	1.37923e+07	1.24263e+07	1.23373e+07	3-O-p-Coumaroylquinic acid*	Phenolic acids	--	--	--
455	mws4183	5.79676e+06	6.08296e+06	4.69487e+06	5.3734e+06	4.92035e+06	6.42278e+06	Quercetin-3-O-arabinoside*	Flavonoids	--	--	--
456	pme0230	1.16993e+07	1.58755e+07	1.30499e+07	1.91354e+07	2.04331e+07	2.21292e+07	Adenosine	Nucleotides and derivatives	C00212	ko00230,ko01100,ko02010	--
457	MWSslk102	125699	134734	110301	129885	106258	134475	6-Chloropurine	Nucleotides and derivatives	--	--	--
458	MWSHY0064	316051	530668	316001	350028	378022	465981	Isorhamnetin-3-O-neohesperidoside*	Flavonoids	--	--	--
459	MWS0811	1.51583e+07	6.41279e+06	1.8714e+07	1.94591e+07	1.5468e+07	1.71666e+07	L-Pipecolic Acid	Organic acids	C00408	ko00310,ko00960,ko01100,ko01110	--
460	pme0021	4.70958e+06	6.4325e+06	6.25871e+06	8.57458e+06	1.14937e+07	1.23432e+07	L-Phenylalanine	Amino acids and derivatives	C00079	ko00360,ko00400,ko00460,ko00940,ko00960,ko00966,ko00970,ko00998,ko01100,ko01110,ko01210,ko01230,ko02010	--
461	pma3724	119659	156765	151899	255905	290757	255037	1-O-Feruloylquinic acid	Phenolic acids	--	--	--
462	mws5042	378833	449162	385731	539062	645100	661770	L-Glycyl-L-phenylalanine*	Amino acids and derivatives	--	--	--
463	pmp000237	5.19909e+06	4.47297e+06	4.02982e+06	4.61641e+06	3.51917e+06	4.86638e+06	Apigenin-6-C-(2''-glucuronyl)xyloside	Flavonoids	--	--	--
464	mws0061	2.11484e+07	2.32544e+07	2.23355e+07	2.14987e+07	2.14786e+07	1.84078e+07	Quercetin-3-O-galactoside (Hyperin)*	Flavonoids	C10073	--	--
465	mws0847	237706	75639.4	346630	538969	630152	663570	1-Methyladenine	Nucleotides and derivatives	C02216	--	up
466	HJN074	100259	94685	132468	145417	156738	154931	Procyanidin A6	Tannins	--	--	--
467	Lmdp004267	1.55704e+06	1.53661e+06	1.24057e+06	1.05386e+06	804933	849043	Quercetin-3-O-(6''-O-p-Coumaroyl)glucoside	Flavonoids	--	--	--
468	Lmsn005704	70819.2	63261.9	68202.5	93052	79089.9	88725.4	3-Hydroxyphloretin-4'-O-[4'',6''-O-(S)-HHDP]-β-D-glucoside	Flavonoids	--	--	--
469	MWSmce116	210552	251562	272469	235988	219568	202512	5'-Deoxyadenosine	Nucleotides and derivatives	C05198	--	--
470	Hmln003529	166600	221832	283781	365111	250226	466172	Benzyl β-primeveroside	Phenolic acids	--	--	--
471	Lmsn005333	2.10553e+06	2.38923e+06	2.37861e+06	2.49257e+06	2.65612e+06	3.14442e+06	4-O-Galloyl-1-O-Cinnamoyl-β-D-glucose	Phenolic acids	--	--	--
472	mws1068	30398.3	39726.2	38708.4	44114.8	50519.9	39610	Kaempferol (3,5,7,4'-Tetrahydroxyflavone)	Flavonoids	C05903	ko00941,ko00944,ko01100,ko01110	--
473	Lmpp003465	6.06122e+06	6.45156e+06	6.07663e+06	3.80965e+06	4.47174e+06	3.05372e+06	Myricetin-3-O-β-D-glucoside*	Flavonoids	--	--	--
474	Qmyp101114	662334	518927	433297	545215	433463	538650	9-O-β-D-Glucoside of 3-hydroxy-7,8-didehydro-β-ionol	Terpenoids	--	--	--
475	mws0227	3.7345e+06	4.51674e+06	4.00525e+06	1.23467e+07	1.64923e+07	2.2572e+07	L-Leucine*	Amino acids and derivatives	C00123	ko00280,ko00290,ko00966,ko00970,ko01100,ko01110,ko01210,ko01230,ko02010	up
476	Lmbn000216	1.45059e+06	1.47933e+06	1.40377e+06	1.44705e+06	1.3789e+06	1.80004e+06	3-Methylmalic acid*	Organic acids	C06032	ko00290,ko00660,ko01100,ko01210,ko01230	--
477	MWS4296	423579	433269	410216	545997	666883	688571	Glycylphenylalanine*	Amino acids and derivatives	--	--	--
478	pmn001667	224852	205747	163635	240374	240566	246315	Procyanidin B4	Tannins	C10238	--	--
479	MWS4312	9	9	9	5737.36	8132.79	18210.2	Butanone acid	Organic acids	--	--	up
480	mws0018	1.7703e+07	1.97048e+07	1.81379e+07	2.17515e+07	2.34586e+07	2.18384e+07	Spermine	Alkaloids	C00750	ko00330,ko00410,ko00480,ko00770,ko01100,ko01240	--
481	Lhbp111734	436730	419025	509620	619494	702067	649290	Isolariciresinol	Lignans and Coumarins	--	--	--
482	pmp001252	22601.9	9819.75	12726.6	11951	7706.34	22897.4	p-Coumaroyltyramine*	Alkaloids	--	--	--
483	mws0629	154625	176471	182672	199926	215291	257435	L-Aspartyl-L-Phenylalanine	Amino acids and derivatives	--	--	--
484	pme2292	524742	477327	600477	988906	1.02234e+06	720075	Putrescine	Alkaloids	C00134	ko00330,ko00472,ko00480,ko00960,ko01100,ko01110,ko02010	--
485	pme3137	14634.5	17340.5	18463.6	24236.9	14213.8	19831.4	3-Hydroxyflavone	Flavonoids	C20871	--	--
486	Zmyn000453	4.67505e+07	5.07931e+07	4.28994e+07	4.63266e+07	4.86007e+07	4.81326e+07	Isocitric Acid	Organic acids	C00311	ko00020,ko00630,ko01100,ko01110,ko01200,ko01210,ko01230,ko01240	--
487	Lmsp004721	349490	416757	370410	416277	394638	469088	Tamarixetin-3-O-glucoside-7-O-rhamnoside*	Flavonoids	--	--	--
488	Smgp004575	8.03871e+06	1.14922e+07	9.99739e+06	1.25199e+07	1.25356e+07	9.18495e+06	Quercetin-5-O-β-D-glucoside*	Flavonoids	--	--	--
489	Zmdp001647	218048	224259	246537	406360	392961	396359	γ-Glutamyl-L-valine	Amino acids and derivatives	--	--	--
490	pme2755	1.94294e+06	2.35084e+06	2.07143e+06	2.58683e+06	2.66544e+06	2.63346e+06	N-Acetyl-D-glucosamine	Others	C00140	ko00520,ko01100,ko02010	--
491	mws1189	48347.2	34969	41441.1	155900	65347.6	80222.6	D-Galacturonic acid*	Others	C00333	ko00040,ko00053,ko00520,ko01100,ko01240,ko02010	up
492	Zmjp000182	4.21555e+06	1.31721e+07	1.33437e+07	3.02448e+07	4.32193e+07	4.15661e+07	N-Monomethyl-L-arginine*	Amino acids and derivatives	C03884	--	up
493	Lssp210087	289605	218639	253910	163640	193355	210274	Matairesinol	Lignans and Coumarins	C10682	ko00998,ko01100,ko01110	--
494	Zmyn005252	40397.6	43237	34637.7	41079.2	27848.4	45119.9	3-Hydroxy-palmitic acid methyl ester	Lipids	C11849	--	--
495	pmp000571	30982.3	37701.6	39693.6	40801.2	48151.5	45630.5	Apigenin; 4',5,7-Trihydroxyflavone*	Flavonoids	C01477	ko00941,ko00943,ko00944,ko01100,ko01110	--
496	Lmsp003853	25905.5	26741	24081.9	31968.7	30146	29179.2	Quercetin-3-O-(6''-O-p-coumaroyl)sophoroside-7-O-rhamnoside	Flavonoids	--	--	--
497	Lmtp002942	1.01148e+07	1.00171e+07	1.17009e+07	1.08341e+07	8.6113e+06	8.13342e+06	Apigenin-6,8-di-C-arabinoside*	Flavonoids	--	--	--
498	pmp001110	3.94471e+06	4.11399e+06	4.1111e+06	3.8851e+06	3.17398e+06	4.3182e+06	Apigenin-6-C-xyloside-8-C-arabinoside	Flavonoids	--	--	--
499	MWS20148	1.96879e+07	2.76464e+07	2.69456e+07	3.24354e+07	2.91554e+07	2.86073e+07	Apigenin-4'-O-glucoside*	Flavonoids	--	--	--
500	mws0180	171828	206238	247864	199383	208545	149678	2,5-Dihydroxybenzoic acid; Gentisic Acid*	Phenolic acids	C00628	ko00350,ko01100	--
501	pmn001533	150274	44878.6	79774	96994.3	117852	107248	2-O-Di-gallic acyl-Glucoside-Glucoside	Phenolic acids	--	--	--
502	pme0534	2.35551e+06	1.82245e+06	1.8266e+06	1.84183e+06	1.69442e+06	1.57361e+06	Gluconic acid	Others	C00257	ko00030,ko01100,ko01110,ko01200	--
503	MWSHY0162	1.86856e+06	3.34596e+06	2.3885e+06	2.60015e+06	2.36633e+06	2.50245e+06	Quercetin-3-O-sophoroside (Baimaside)*	Flavonoids	C12667	ko00944	--
504	pme0010	202576	213582	269623	395152	577810	587980	L-Serine	Amino acids and derivatives	C00065	ko00260,ko00261,ko00270,ko00460,ko00564,ko00600,ko00630,ko00920,ko00970,ko01100,ko01110,ko01200,ko01230,ko01240,ko02010	up
505	mws1080	1.03925e+07	1.05331e+07	1.2782e+07	1.07471e+07	5.9333e+06	6.99885e+06	Galactinol	Others	C01235	ko00052,ko01100	--
506	pmb0108	84262.4	121787	99478.7	106983	107981	90054.1	Feruloyl syringic acid	Phenolic acids	--	--	--
507	pme1975	697986	724602	826590	412933	542039	463119	Malonic acid	Organic acids	C00383	ko00061,ko00240,ko00410,ko01100,ko01212	--
508	Hmln000873	7.64159e+06	8.93406e+06	1.13435e+07	9.81256e+06	8.16888e+06	1.16277e+07	2-O-Galloyl-D-glucose	Phenolic acids	--	--	--
509	pme3337	851436	819007	833706	1.14634e+06	991101	1.11305e+06	Succinyladenosine	Nucleotides and derivatives	--	--	--
510	Lmsp010393	36400.9	50286.8	50140.2	63751.2	72552.7	62926.6	Eupatorin-5-methylether (3'-hydroxy-5,6,7,4'-tetramethoxyflavone)	Flavonoids	--	--	--
511	mws4173	25315.7	22049.5	17333.1	27625.2	29448.2	28475.7	5,7-Dimethoxycoumarin (Limettin)(Citropten)	Lignans and Coumarins	--	--	--
512	pmb1096	96301.6	145719	167268	353336	300976	479943	Indole	Alkaloids	C00463	ko00380,ko00400,ko00402,ko01100,ko01110	up
513	pme0321	470795	489695	506173	460807	457135	399110	Kaempferol-7-O-rhamnoside	Flavonoids	--	--	--
514	Zmyn004732	16121.2	20038	19445.8	24229.3	22547.6	29079.4	2R-hydroxy-9Z,12Z,15Z-octadecatrienoic acid	Lipids	C16342	ko00592	--
515	HX1282	175151	156903	193307	231807	193629	198883	Sarisan	Others	C10493	--	--
516	pme1184	288460	347067	375198	558324	842759	832429	2'-Deoxyguanosine	Nucleotides and derivatives	C00330	ko00230,ko01100,ko02010	up
517	mws5037	317904	389005	365766	446268	410693	515421	L-Alanyl-L-leucine	Amino acids and derivatives	--	--	--
518	pme2693	308040	409770	357101	309209	340103	398984	N-Acetylputrescine	Alkaloids	C02714	ko00330,ko01100	--
519	pmn001646	420472	420525	462530	649439	642738	693623	Procyanidin C1	Tannins	C17624	--	--
520	Lmhp001461	436491	542872	491943	683590	721089	776420	L-Prolyl-L-Leucine	Amino acids and derivatives	--	--	--
521	Lmcp001538	3.07723e+07	3.46747e+07	4.09385e+07	4.40663e+07	4.91559e+07	5.02414e+07	Theobromine	Alkaloids	C07480	ko00232,ko01100,ko01110	--
522	pme0434	2.76126e+07	2.67639e+07	2.77516e+07	3.63829e+07	3.82106e+07	3.68638e+07	Procyanidin B2	Tannins	C17639	--	--
523	Lmcn005644	86183.3	46955.1	56300.1	102550	137812	125801	Epitheaflagallin-3-O-Gallate	Flavonoids	--	--	--
524	mws0976	71148.5	61590.7	64047.5	100587	148514	209524	β-Pseudouridine	Nucleotides and derivatives	C02067	ko00240,ko01100	up
525	mws0275	1.66032e+06	1.39349e+06	1.22829e+06	1.58007e+06	1.04572e+06	1.28018e+06	L-Malic acid*	Organic acids	C00149	ko00020,ko00620,ko00630,ko00710,ko01100,ko01110,ko01200	--
526	MWSHY0042	72736.9	100185	80064	83751	83260.8	86630.8	Syringaldehyde; 4-Hydroxy-3,5-Dimethoxybenzaldehyde	Phenolic acids	--	--	--
527	mws0256	901519	1.19868e+06	880846	1.89769e+06	2.88812e+06	4.31676e+06	L-Valine	Amino acids and derivatives	C00183	ko00280,ko00290,ko00311,ko00460,ko00770,ko00966,ko00970,ko01100,ko01110,ko01210,ko01230,ko01240,ko02010	up
528	Zmyn004676	33886.4	28446.7	27386	29650.5	32618.3	32135.6	17-Hydroxylinolenic acid	Lipids	C16346	ko00592	--
529	ML10179289	631240	680642	734160	377336	504917	368595	2-Phenylethanol	Phenolic acids	C05853	ko00360	--
530	mws0854	124374	221458	241491	136518	158378	134970	Rhamnose	Others	C00507	ko00051,ko01100	--
531	Lmsn005122	1.86028e+06	2.05716e+06	1.97583e+06	2.43799e+06	2.39114e+06	2.67073e+06	1-O-Galloyl-6-O-Cinnamoyl-β-D-glucose	Phenolic acids	--	--	--
532	MWSHY0092	7.38e+06	1.07883e+07	9.39572e+06	8.62142e+06	7.81405e+06	7.45553e+06	Eriodictyol-7-O-Rutinoside (Eriocitrin)	Flavonoids	C09732	--	--
533	MWS1983	131319	122079	167161	116651	84769.2	88137.6	Maltitol	Others	--	--	--
534	Lmtp002642	8.694e+06	7.19557e+06	8.34347e+06	8.67807e+06	1.06343e+07	9.82369e+06	Apigenin-8-C-(2''-glucosyl)arabinoside	Flavonoids	--	--	--
535	Hmsn002272	1.23391e+06	1.44706e+06	1.60254e+06	1.72445e+06	1.6239e+06	1.7861e+06	Demethyl coniferin	Phenolic acids	--	--	--
536	Lmhp009526	159018	168170	83693.3	80052.9	91369	66399.7	2-α-Linolenoyl-glycerol-1-O-glucoside*	Lipids	--	--	--
537	MWS3144	6300.77	11661.8	7572.17	15022.5	15989.2	22657.5	8-Aminooctanoic Acid	Organic acids	--	--	up
538	mws0572	153857	156556	185330	234015	235385	271589	5-Methylcytosine	Nucleotides and derivatives	C02376	ko00240,ko01100	--
539	pme0282	96200.4	107422	119259	109142	112805	160071	Phthalic acid	Phenolic acids	C01606	ko01100,ko02010	--
540	mws0744	956983	767624	1.01825e+06	746218	685799	504574	Dihydromyricetin (Ampelopsin)	Flavonoids	C02906	ko00941,ko01110	--
541	pme1119	192618	221250	186500	226212	195167	139206	Inosine	Nucleotides and derivatives	C00294	ko00230,ko01100,ko02010	--
542	mws0906	8.12037e+06	8.04783e+06	7.12144e+06	7.34111e+06	6.04726e+06	6.32622e+06	Coniferin	Phenolic acids	C00761	ko00940	--
543	MWS3020	564453	582980	606215	309120	614043	548378	N-Acetylcadaverine	Alkaloids	--	--	--
544	mws0049	5.69554e+07	5.02258e+07	5.58159e+07	5.74304e+07	63150070	5.5408e+07	Gallocatechin	Flavonoids	C12127	ko00941,ko01110	--
545	pme1216	17283.2	40947.4	45189.9	39000.2	47474	42771.6	2-Picolinic acid	Organic acids	C10164	ko00380,ko01100	--
546	MWSmce549	437259	457685	472493	376418	381511	328102	1-Monomyristin	Lipids	--	--	--
547	Zmhn002334	349329	222470	319465	322820	324210	305302	6-O-Feruloyl-β-D-glucose	Phenolic acids	--	--	--
548	Zmdp000976	22004.3	47043	24207.5	20083.1	10551.8	20839.8	S-(2-Carboxypropyl)cysteine	Amino acids and derivatives	--	--	--
549	HJN078	9	9	9	50409.2	45720.4	86202	Pinocembrin-7-O-(2''-O-arabinosyl)glucoside	Flavonoids	--	--	up
550	Lmjp002906	510638	578677	540211	675702	765868	722383	Rhamnetin-3-O-Glucoside*	Flavonoids	--	--	--
551	MWSmce056	2.6294e+07	3.71076e+07	3.88849e+07	6.7396e+07	7.3269e+07	7.70691e+07	DL-Tryptophan*	Amino acids and derivatives	--	--	up
552	mws0214	53281.3	80312.6	71136.9	63159.9	56452.2	66367.2	D-Sorbitol	Others	C00794	ko00051,ko00052,ko01100,ko02010	--
553	pmb0818	268927	384296	364106	944115	1.05042e+06	1.20067e+06	Methoxyindoleacetic acid	Alkaloids	C05660	ko00380	up
554	mws0856	8.56366e+06	1.02304e+07	1.09447e+07	1.02046e+07	8.72712e+06	9.10064e+06	Quercetin-4'-O-glucoside (Spiraeoside)*	Flavonoids	--	--	--
555	Lmyn003256	61093.6	103869	58922.2	71946.5	60281.4	82891.1	Isocorilagin*	Tannins	--	--	--
556	pmd0132	881358	949247	918748	875524	906675	1.01766e+06	LysoPC 16:0(2n isomer)	Lipids	--	--	--
557	pme2596	80186.3	92615.7	91962.4	109446	112518	108859	4-Pyridoxic acid	Others	C00847	ko00750,ko01100	--
558	HJN051	29244.6	34872.3	24266.5	44338.1	37124.3	50584.7	Tamarixetin-3-O-rutinoside*	Flavonoids	--	--	--
559	mws4175	79221.4	76896.1	61345.3	48726	82413.7	94028	D-Glucurono-6,3-lactone	Others	C02670	ko00053,ko01100	--
560	Xmyp005654	1.40342e+07	2.04545e+07	2.20277e+07	1.9412e+07	2.30661e+07	1.60055e+07	Kaempferol-4'-O-glucoside*	Flavonoids	--	--	--
561	Hmmp001310	7.52073e+06	8.84795e+06	1.09071e+07	2.22895e+07	2.51512e+07	3.08086e+07	3-Indoleacrylic acid	Alkaloids	C21283	--	up
562	Lmmn004625	231505	260718	400843	246629	376893	299884	Dihydrokaempferol-7-O-glucoside*	Flavonoids	--	--	--
563	pmb0660	1.54942e+06	1.52332e+06	1.89409e+06	1.75177e+06	2.14049e+06	1.60782e+06	Isoorientin-7-O-(6''-p-coumaroyl)glucoside	Flavonoids	--	--	--
564	MWS2076	70319.2	66842.6	13055.1	128774	90391	135284	2-Aminophenol	Alkaloids	C01987	ko00380,ko01100	up
565	mws0281	1.03562e+07	1.54405e+07	1.1694e+07	1.2378e+07	1.60566e+07	1.22018e+07	Citric Acid	Organic acids	C00158	ko00020,ko00250,ko00630,ko01100,ko01110,ko01200,ko01210,ko01230,ko01240	--
566	Lmgp004167	167571	239578	186473	389658	246427	277141	3',4,4',5,7-Pentahydroxyflavan (Luteoforol)	Flavonoids	C05907	ko00941	--
567	MWStz191	2.73948e+06	3.14778e+06	3.82989e+06	3.47217e+06	4.37711e+06	3.06226e+06	Taxifolin-3'-O-glucoside	Flavonoids	--	--	--
568	pme3096	2.82333e+06	2.81491e+06	2.57603e+06	4.41778e+06	4.21491e+06	4.86601e+06	Aminomalonic acid	Organic acids	C00872	--	--
569	pmf0139	3.49443e+06	3.08459e+06	3.23029e+06	3.09271e+06	2.12368e+06	2.82111e+06	D-Galactose*	Others	C00124	ko00052,ko01100	--
570	pme3705	131410	131276	129261	165453	179908	172641	D-Glucoronic acid*	Others	C00191	ko00040,ko00053,ko00520,ko00562,ko01100,ko01240	--
571	Hmcp001769	27123.8	29945.2	12529.4	19170.7	20381.1	39294	Quercetin-3-O-rhamnosyl(1→2)arabinoside	Flavonoids	--	--	--
572	pmb3081	5.99263e+06	3.63578e+06	4.02347e+06	2.36943e+06	2.33952e+06	2.03935e+06	Glucarate O-Phosphoric acid	Others	--	--	down
573	Zmlp007578	61664.6	79788.6	91239.6	70009	103469	70664.1	3,3',4-O-Trimethylellagic acid	Tannins	C10836	--	--
574	Hmqn003212	53628.2	55659.7	71787.3	70589.2	64344.4	72506.1	Sanguiin H4*	Tannins	--	--	--
575	Lmsp003161	103942	209012	191427	194748	211123	229241	Kaempferol-3-O-sophoroside-7-O-rhamnoside*	Flavonoids	--	--	--
576	HJN041	453514	666336	555270	764198	738079	822974	Epicatechin glucoside	Flavonoids	--	--	--
577	mws1422	2.75456e+06	2.64187e+06	1.87858e+06	3.60481e+06	3.9492e+06	4.38265e+06	Epiafzelechin	Flavonoids	C12128	ko00941,ko01110	--
578	Lmtp002474	3.51476e+07	2.85634e+07	2.92346e+07	3.49415e+07	3.16206e+07	3.55082e+07	Apigenin-6-C-(2''-glucosyl)arabinoside	Flavonoids	--	--	--
579	pmn001583	5.02831e+07	5.38578e+07	50848907	5.65723e+07	4.50735e+07	5.46909e+07	Quercetin-3-O-robinobioside*	Flavonoids	--	--	--
580	Zmyn000155	23167.3	188797	248823	517657	881867	1.20212e+06	N-α-Acetyl-L-ornithine	Amino acids and derivatives	C00437	ko00220,ko01100,ko01110,ko01210,ko01230	up
581	pmb3074	5.33097e+06	5.92315e+06	5.09733e+06	5.75228e+06	4.36949e+06	6.35012e+06	5-O-p-Coumaroylquinic acid*	Phenolic acids	C12208	ko00940,ko00941,ko00945,ko01110	--
582	MWSmce706	1.00113e+07	1.01177e+07	9.30426e+06	8.54717e+06	7.24579e+06	7.77859e+06	Cyclo(Ala-Gly)	Amino acids and derivatives	--	--	--
583	Lmhp010514	14985.6	8151.29	7410.22	12514.3	6458.06	6768.7	LysoPE 20:2(2n isomer)	Lipids	--	--	--
584	Lmbn000193	97549.5	106546	110754	64037.3	90234.9	69154.4	Tartronate semialdehyde*	Organic acids	C01146	ko00053,ko00630,ko01100	--
585	Zmjn003358	86957.1	88349.3	149231	65257.4	86650.9	92463.2	Epicatechin-3-(3''-O-methyl)gallate	Flavonoids	--	--	--
586	Lmjp002867	5.87014e+06	7.31469e+06	6.65436e+06	6.24593e+06	6.09722e+06	5.2835e+06	Kaempferol-3-O-neohesperidoside*	Flavonoids	--	--	--
587	pmn001380	66984.5	100291	83982.6	66658.2	86753.6	132646	Eucommiol	Others	C17878	--	--
588	Lmhp010757	10780.6	2812.38	11199.9	12417.3	8005.88	9177.08	LysoPE 20:2	Lipids	--	--	--
589	Zmdn001564	12171.8	8801.73	21672.1	7035.16	6041.56	18518.5	γ-Glutamylphenylalanine	Amino acids and derivatives	--	--	--
590	Jmwn002117	738456	708157	705682	590875	622962	709735	2-(3,4-dihydroxyphenyl)ethanediol 1-O-β-D-glucopyranoside*	Phenolic acids	--	--	--
591	pmp000001	35427.2	26060.2	35540.3	28856.5	32985.6	40553.3	Hispidulin (5,7,4'-Trihydroxy-6-methoxyflavone)*	Flavonoids	C10058	--	--
592	mws0236	11601.2	8331.66	11823	16464.9	18439.9	24261.4	2-Aminoethanesulfonic acid	Organic acids	C00245	ko00430,ko00920,ko01100,ko02010	--
593	Zmgp003492	37734.4	33349.4	27211.4	30549	49855.9	49951.2	8-Hydroxy-α-conidendrin	Lignans and Coumarins	--	--	--
594	pme0040	1.44083e+06	2.11598e+06	1.73217e+06	4.87068e+06	4.86427e+06	5.79294e+06	Adenine*	Nucleotides and derivatives	C00147	ko00230,ko00908,ko01100	up
595	pmb3061	139776	118934	115493	109587	139898	130597	5-O-p-Coumaroylquinic acid O-glucoside	Phenolic acids	--	--	--
596	pmb2968	9	9	9	8513.51	11516.1	10869.2	Chrysoeriol-6-C-glucoside-5-O-glucoside	Flavonoids	--	--	up
597	Lmtp003948	5.16511e+06	5.5924e+06	5.79634e+06	3.58695e+06	4.62632e+06	2.70058e+06	3',5',5,7-Tetrahydroxy-4'-methoxyflavanone-3'-O-glucoside	Flavonoids	--	--	--
598	Lmxn006423	19368	16237.8	24802.2	25334.4	29761	28949.1	2(3H)-Benzothiazolone	Alkaloids	--	--	--
599	zjbp110804	24898	24244.2	24764.8	23865.6	24907.3	27505.4	6,7-dimethoxy-2-[2-(4'-hydroxy-3'-methoxyphenyl)ethyl]chromone	Others	--	--	--
600	mws0567	1.52018e+06	3.00536e+06	4.70799e+06	2.96893e+06	4.75368e+06	3.43306e+06	4-Guanidinobutyric acid	Organic acids	C01035	ko00330,ko01100	--
601	mws0920	5.92028e+06	5.1514e+06	5.29769e+06	5.25377e+06	5.41948e+06	5.08277e+06	Tricetin (5,7,3',4',5'-Pentahydroxyflavone)	Flavonoids	C10192	ko00941	--
602	Jmwn002620	1.02195e+06	1.15496e+06	1.26325e+06	595996	357724	350946	Vanillic Acid-4-O-Glucuronide	Phenolic acids	--	--	down
603	pme2559	68738	82062	72056.3	65245.8	67464	72420.8	N-Acetyl-L-Aspartic Acid	Amino acids and derivatives	C01042	ko00250,ko01100	--
604	Lmhp008833	56765.8	62960.8	100520	97392	112570	118461	LysoPC 16:1(2n isomer)	Lipids	--	--	--
605	mws0213	68685.3	136093	132018	97024.3	99669.1	100008	Ribitol*	Others	C00474	ko00040,ko00740,ko01100	--
606	Lmfp001509	12761.9	73995.3	134232	91652.3	107319	174333	1-O-Galloyl-rhamnose	Phenolic acids	--	--	--
607	Zmxp003107	3.31018e+06	5.07719e+06	5.04294e+06	4.71302e+06	5.55544e+06	4.73304e+06	Luteolin-7,3'-di-O-glucoside	Flavonoids	--	--	--
608	Lmlp003161	313662	288786	320425	627601	461536	1.28022e+06	N-Feruloylputrescine	Alkaloids	C10497	ko00330,ko01100	up
609	MWS4354	51190.4	50792.7	43930.2	65824.5	69021.2	62507	N6-methyladenosine	Nucleotides and derivatives	--	--	--
610	Lmhp002374	20602	36533.8	32383.2	26349.1	31128	31287.7	Quercetin-3-O-glucosyl(1→4)rhamnoside-7-O-rutinoside	Flavonoids	--	--	--
611	MWSmce016	66842.5	106832	116516	63369.4	97427.1	69804.5	Nicotinic Acid Methyl Ester(Methyl Nicotinate)	Alkaloids	--	--	--
612	pmp001105	131339	187281	203150	186094	203289	200325	Kaempferol-3-O-neohesperidoside-7-O-glucoside*	Flavonoids	--	--	--
613	Hmcp001589	34522.6	28418.6	27490.4	17962.3	22149.3	20558.8	Isorhamnetin-3-O-rutinoside-4'-O-glucoside	Flavonoids	--	--	--
614	Hmgp002036	552742	653051	550198	697440	799324	761405	Nepetin-7-O-glucoside(Nepitrin)*	Flavonoids	--	--	--
615	Lmbn002739	508948	745075	772365	810824	1.07103e+06	702693	3-Hydroxycinnamic Acid*	Phenolic acids	C12621	ko00360,ko01100	--
616	pmb2922	3.30859e+06	4.24453e+06	4.15932e+06	1.96647e+06	3.10541e+06	2.93945e+06	Uridine 5'-diphospho-D-glucose	Nucleotides and derivatives	C00029	ko00040,ko00052,ko00053,ko00240,ko00500,ko00520,ko00524,ko00561,ko00908,ko01100,ko01110,ko01240	--
617	Lmmp010562	2.13997e+06	1.99256e+06	2.00264e+06	2.29697e+06	1.83013e+06	1.92671e+06	Diisooctyl Phthalate*	Phenolic acids	C14577	--	--
618	Lmwp011196	2.13997e+06	1.99256e+06	2.00264e+06	2.29697e+06	1.83013e+06	1.92671e+06	Bis(2-ethylhexyl)phthalate*	Phenolic acids	C03690	--	--
619	mws1090	5.06703e+06	5.89976e+06	6.6518e+06	4.15218e+06	4.9283e+06	3.92756e+06	Glucose-1-phosphate	Others	C00103	ko00010,ko00040,ko00052,ko00500,ko00520,ko00523,ko00561,ko01100,ko01110,ko01240	--
620	mws0355	1.6727e+06	1.76749e+06	1.91783e+06	1.36003e+06	1.66647e+06	1.62814e+06	Catechin gallate*	Flavonoids	--	--	--
621	Lmhp007598	44909.7	28684.6	28887.2	27446	39054.4	35847.1	LysoPC 19:2(2n isomer)	Lipids	--	--	--
622	Jmwn002172	247694	272571	237099	420012	286402	486217	3,4-dihydroxyphenylethanol-β-D-glucopyranoside	Phenolic acids	--	--	--
623	Lmhp009773	156622	155993	77908	77763.2	89620.1	157983	1-α-Linolenoyl-glycerol-3-O-glucoside*	Lipids	--	--	--
624	mws4134	1.046e+06	1.56297e+06	1.39034e+06	874675	815646	968236	Oxiglutatione	Amino acids and derivatives	C00127	ko00480,ko01100,ko01240	--
625	HJAP024	68408.7	68465.2	84649.8	113551	99847.3	114060	Kaempferol-6,8-di-C-glucoside*	Flavonoids	--	--	--
626	mws0230	123799	146505	163334	203854	311298	369015	L-Threonine*	Amino acids and derivatives	C00188	ko00260,ko00261,ko00290,ko00860,ko00970,ko01100,ko01110,ko01230,ko02010	up
627	Hmpp002612	2.9732e+06	4.00457e+06	5.09715e+06	5.36475e+06	3.94779e+06	3.08488e+06	Luteolin-7-O-gentiobioside	Flavonoids	--	--	--
628	MWSCX015	203784	59019.3	85844.3	88294.4	105442	99632.7	Caffeic aldehyde	Phenolic acids	C10945	ko00940,ko01110	--
629	MWSHY0046	9.06766e+07	9.01493e+07	8.11309e+07	8.83511e+07	9.57233e+07	8.78958e+07	Quercetin-3-O-glucoside (Isoquercitrin)*	Flavonoids	C05623	ko00944,ko01100,ko01110	--
630	MWStz083	471494	462802	455724	521869	550976	494096	Cyclo(D-Val-L-Pro)	Amino acids and derivatives	--	--	--
631	Xmbp001692	1.01305e+07	9.65375e+06	1.50325e+06	4.18174e+06	2.64092e+06	2.45576e+06	2,4,6-Trihydroxybenzoic acid	Phenolic acids	--	--	--
632	Lmmp003783	98971.3	111657	101593	95290.3	88788.5	123078	Quercetin-3-O-glucuronide	Flavonoids	--	--	--
633	Lmhn002926	18147.6	15984.6	19597.2	25890	22869	12572.7	p-Coumaroylmalic acid	Phenolic acids	--	--	--
634	mws1195	2.67312e+06	3.64729e+06	3.70563e+06	2.4899e+06	2.71212e+06	1.81948e+06	p-Coumaric acid methyl ester*	Phenolic acids	--	--	--
635	MWSslk138	129179	170730	142035	164996	167097	197987	2,3,4-Trihydroxybenzoic acid	Phenolic acids	--	--	--
636	pmb0665	4.78144e+06	5.50815e+06	4.62167e+06	4.64121e+06	4.64308e+06	4.78301e+06	Orientin-7-O-glucoside	Flavonoids	--	--	--
637	Zmzn000078	49874	87892.2	90851.4	44749.5	68325.7	61492.4	Dihydroxyacetone phosphate	Others	C00111	ko00010,ko00040,ko00051,ko00052,ko00561,ko00562,ko00564,ko00640,ko00710,ko00760,ko01100,ko01110,ko01200,ko01230	--
638	mws0237	490466	643222	655763	654797	676864	936209	Azelaic acid	Organic acids	C08261	--	--
639	Lmsp004851	973346	507686	928794	995434	915293	1.19644e+06	3-Hydroxyphloretin	Flavonoids	--	--	--
640	mws0640	5534.01	6092.59	7161.75	5119.91	5470.25	6672.09	2-Hydroxy-2-methylbutyric acid	Organic acids	--	--	--
641	mws0042	1.90071e+07	1.75352e+07	1.85619e+07	1.82871e+07	1.79413e+07	1.62394e+07	Epigallocatechin	Flavonoids	C12136	ko00941,ko01110	--
642	Lmmp000897	539136	723989	713107	625026	675388	485264	Gallocatechin-(4α→8)-gallocatechin	Flavonoids	--	--	--
643	Lmjp002596	535667	572668	559686	594071	648992	753265	Quercetin-3-O-sambubioside*	Flavonoids	C12637	ko00944	--
644	pmp000575	81085.6	68369.4	51803.3	52032	67196.7	52099.9	Acacetin-7-O-glucoside (Tilianin)*	Flavonoids	--	--	--
645	pme0075	590974	318655	288991	195570	160215	156538	N-Acetyl-L-glutamic acid	Amino acids and derivatives	C00624	ko00220,ko01100,ko01110,ko01210,ko01230	down
646	mws1521	694357	727806	796642	967122	1.08882e+06	1.11191e+06	Salicin	Phenolic acids	C01451	ko00010	--
647	pmb0620	132846	132931	152444	134215	141412	104334	Chrysoeriol-6,8-di-C-glucoside-7-O-glucoside	Flavonoids	--	--	--
648	mws2118	1.03573e+06	1.08219e+06	873412	479167	500842	423537	Phloretin-2'-O-glucoside (Phlorizin)	Flavonoids	C01604	ko00941,ko01110	down
649	pmb0686	22806.2	27265.9	21616.5	14153.8	28364.7	18171.6	Eriodictyol-7-O-(6''-malonyl)glucoside	Flavonoids	--	--	--
650	mws0043	9334.49	11484.5	4935.61	3920.71	2953.55	9196.24	Nobiletin (5,6,7,8,3',4'-Hexamethoxyflavone)	Flavonoids	C10112	--	--
651	Zmln000899	84038.8	129582	120472	130112	126307	117386	Syringaldehyde-4-O-glucoside	Phenolic acids	--	--	--
652	Lmyn001519	381857	349270	320178	679224	1.07701e+06	1.321e+06	L-Malic acid-2-O-gallate	Phenolic acids	--	--	up
653	pme1266	922574	1.35537e+06	1.58769e+06	1.79624e+06	2.0697e+06	2.0469e+06	3-Methylxanthine	Nucleotides and derivatives	C16357	ko00232,ko01100,ko01110	--
654	Ymjm000151	1.06533e+06	759434	763968	1.32617e+06	1.0189e+06	983574	5-O-Caffeoylquinic acid*	Phenolic acids	--	--	--
655	pme0006	817932	958459	958595	1.94336e+06	2.28319e+06	2.47733e+06	L-Proline	Amino acids and derivatives	C00148	ko00330,ko00332,ko00970,ko01100,ko01110,ko01230,ko02010	up
656	Lmcp000282	1.04075e+07	1.07515e+07	1.00008e+07	1.10867e+07	1.27048e+07	1.23831e+07	L-Carnitine	Alkaloids	C00318	--	--
657	pme3967	2.43247e+06	2.08015e+06	1.96688e+06	3.48443e+06	3.59948e+06	5.04549e+06	2-(Dimethylamino)guanosine*	Nucleotides and derivatives	--	--	--
658	Zmhn003098	10318.9	10927	19745.4	34035.3	25251.5	15961.6	4-O-(6'-O-Glucosylcaffeoylglucosylferuloyl)-4-hydroxybenzyl alcohol	Phenolic acids	--	--	--
659	mws1584	20605.6	20116.9	16685.9	18714.6	15752.8	22437.6	1,3-O-Dicaffeoylquinic Acid (Cynarin)	Phenolic acids	C10445	--	--
660	Lmmn002274	70689.6	50973.9	55621.1	74590	51317.7	117382	Isolariciresinol-9'-O-glucoside*	Lignans and Coumarins	--	--	--
661	MWSHY0141	121399	147452	143484	149844	255059	169388	7-Hydroxy-4-chromone	Others	--	--	--
662	Lmjp003044	411860	521869	518271	600861	634996	650233	Isorhamnetin-3-O-Glucoside*	Flavonoids	--	--	--
663	Ymjm000150	975636	803503	746079	1.01773e+06	969679	991577	4-O-Caffeoylquinic acid*	Phenolic acids	--	--	--
664	mws1660	220756	188385	197669	228895	240260	261185	Schaftoside	Flavonoids	C10181	--	--
665	MWSmce682	372974	402529	442263	429367	441101	530518	DL-Xylose*	Others	--	--	--
666	pme3382	200029	159110	165120	126660	147323	152671	N-Acetyl-L-threonine	Amino acids and derivatives	--	--	--
667	Hmdn001667	430897	721406	684402	239110	266725	442975	Ellagic acid-4-O-glucoside	Tannins	--	--	--
668	mws1078	97255.4	194517	178964	225085	250170	151055	Anthranilic Acid	Phenolic acids	C00108	ko00380,ko00400,ko00998,ko01058,ko01100,ko01110,ko01230	--
669	MA10039641	1.65946e+07	1.56866e+07	1.56584e+07	1.35458e+07	1.20035e+07	1.28509e+07	Lactobiose	Others	C00243	ko00052,ko01100,ko02010	--
670	Hmtn001288	53887.5	47459.5	48812	92983	67334.4	69855.3	Methyl 2,4-dihydroxyphenylacetate*	Phenolic acids	--	--	--
671	MWSmce572	28611.7	29513.1	23739.2	24255.8	28264.3	18684	(E)-Cinnamamide	Alkaloids	--	--	--
672	pmb3056	57611.4	48240.8	12868.5	66523	61403.6	63404.7	Homovanilloylquinic acid	Phenolic acids	--	--	--
673	Hmjn004446	77200.8	84466.1	83070.9	86103.3	113798	129763	Luteolin-7-O-(6''-caffeoyl)rhamnoside*	Flavonoids	--	--	--
674	Lmsp004151	858339	2.10699e+06	1.24716e+06	864770	488749	540351	3-O-p-Coumaroyl-4,6-(S)-HHDP-β-D-glucose*	Phenolic acids	--	--	down
675	mws0232	150451	224752	153794	241490	218867	265909	Riboflavin (Vitamin B2)	Others	C00255	ko00740,ko01100,ko01110,ko01240,ko02010	--
676	Zmgn000217	83429.3	77893	70505.1	78604.2	81673.6	62640.6	Methylenesuccinic acid	Organic acids	C00490	ko00660,ko01100	--
677	pme3154	350249	272881	195930	112136	125383	168601	Mevalonic acid	Organic acids	C00418	ko00900,ko01100,ko01110	down
678	MWSHY0080	5.4759e+06	7.53232e+06	6.95447e+06	5.75083e+06	5.98999e+06	5.4104e+06	Luteolin-7-O-neohesperidoside (Lonicerin)*	Flavonoids	C12630	ko00944	--
679	Hmcp002187	46374.8	79826.9	83537.7	49144	50733.9	56571.5	Limocitrin-3-O-galactoside*	Flavonoids	--	--	--
680	Lmmp003817	4.56269e+06	1.01972e+07	8.6384e+06	9.92512e+06	1.11399e+07	7.55398e+06	Kaempferol-3-O-(6''-malonyl)glucoside*	Flavonoids	--	--	--
681	MWS5173	17146.2	19281.2	63551	102778	266566	314862	Isocytosine	Nucleotides and derivatives	--	--	up
682	pmb3012	202740	211965	227398	223798	180287	208058	Chrysoeriol-7-O-glucoside*	Flavonoids	--	--	--
683	Lmtn003441	35860.3	46409.6	37841.9	31310.3	48248	33588.5	2-Acetyl-3-hydroxyphenyl-1-O-glucoside	Phenolic acids	--	--	--
684	Lmfn004235	13189.8	14821	3039.04	20425.8	24654.6	21113	Myricetin-3,7,3'-trimethyl ether*	Flavonoids	--	--	up
685	MWS1839	52531.1	35208.7	64093.5	60321.6	79511.1	61440.7	Ethylparaben	Phenolic acids	--	--	--
686	Lmxp000939	1.30281e+06	1.94818e+06	1.67602e+06	4.82908e+06	4.55072e+06	5.46634e+06	Zarzissine*	Alkaloids	--	--	up
687	Lmgp002593	220409	195830	260023	257574	312148	267594	3-hydroxybenzaldehyde	Phenolic acids	C03067	--	--
688	MWSHY0016	5.9868e+06	3.22042e+06	4.25344e+06	3.80788e+06	3.57665e+06	4.1504e+06	Luteolin-6-C-glucoside (Isoorientin)*	Flavonoids	C01821	--	--
689	pmb3066	84851.1	72666.7	61327.5	81637.5	68020	85589.9	5-O-p-Coumaroylshikimic acid O-glucoside	Phenolic acids	--	--	--
690	Lmtn002233	1.02712e+06	848265	826830	719489	629677	894513	Androsin	Phenolic acids	--	--	--
691	pme3033	588541	465652	537648	675208	830022	779322	N,N-Dimethylglycine	Amino acids and derivatives	C01026	ko00260,ko01100	--
692	pme2954	351124	327349	364159	455263	436885	387647	Quercetin	Flavonoids	C00389	ko00941,ko00944,ko01100,ko01110	--
693	Lmgn002091	195326	189844	239582	250681	297834	271878	2-Methyl-3-oxoadipic acid	Organic acids	C18307	--	--
694	MWSHY0135	333842	423908	349484	367717	318828	419800	Isorhamnetin-3-O-rutinoside (Narcissin)*	Flavonoids	--	--	--
695	mws0178	1.34321e+06	1.37714e+06	1.20259e+06	1.70397e+06	1.33655e+06	1.33156e+06	Chlorogenic acid (3-O-Caffeoylquinic acid)*	Phenolic acids	C00852	ko00940,ko00941,ko00945,ko01110	--
696	Zmdp002216	155690	183977	146183	632204	634633	911306	L-γ-Glutamyl-L-leucine	Amino acids and derivatives	--	--	up
697	mws1299	7.00199e+06	5.37923e+06	5.59732e+06	4.49582e+06	4.06719e+06	6.3172e+06	Luteolin-8-C-glucoside (Orientin)*	Flavonoids	C10114	--	--
698	Wmkp002590	355652	374555	341172	486394	1.35867e+06	417391	5,7-Dihydroxy-4-methoxyflavone-3-O-xylose-(1-6)-glucose	Flavonoids	--	--	--
699	mws0032	134830	176966	179309	121983	189309	81884.2	Myricetin	Flavonoids	C10107	ko00941,ko00944,ko01110	--
700	Hmln002806	252691	311545	319143	285225	205207	204493	5-O-Caffeoylshikimic acid	Phenolic acids	C10434	ko00940,ko00941,ko00945,ko01100,ko01110	--
701	mws0248	43816.6	41373.1	28797.5	124588	138184	247175	Uridine	Nucleotides and derivatives	C00299	ko00240,ko01100,ko02010	up
702	Lmhp008718	9263.86	18045.1	26508.6	23934.6	34829.4	25625.6	LysoPC 17:2	Lipids	--	--	--
703	mws0467	76540.2	96148.3	89633.2	115354	124679	125565	3-(4-Hydroxyphenyl)-propionic acid*	Phenolic acids	C01744	--	--
704	MWS0274	76540.2	96148.3	89633.2	115354	124679	125565	DL-3-Phenyllactic acid*	Organic acids	--	--	--
705	Lmbn005172	76540.2	96148.3	89633.2	115354	124679	125565	2,6-Dimethoxybenzaldehyde*	Phenolic acids	--	--	--
706	Lmsn004921	110826	44135	68537.9	113154	133312	133239	1,2-Di-O-galloyl-5-O-Cinnamoyl-β-D-glucose	Phenolic acids	--	--	--
707	pmn001640	658532	681271	860332	472253	539923	362458	Myricetin-3-O-arabinoside*	Flavonoids	--	--	--
708	Lmtp004044	432348	610730	527590	670079	700466	662102	Quercetin-3-O-apiosyl(1→2)galactoside*	Flavonoids	--	--	--
709	Lmyn001269	221258	156727	100544	199223	213792	95079.8	Kaempferol-3-O-sophoroside	Flavonoids	C12634	ko00944	--
710	MWS1900	17765.9	18905.3	19108.2	23758.8	22735.2	44431.7	Undecanedioic acid	Lipids	--	--	--
711	MWS20145	8.67955e+06	1.23789e+07	9.25995e+06	1.14006e+07	1.00877e+07	9.63319e+06	Eriodictyol-7-O-glucoside	Flavonoids	--	--	--
712	mws1589	154812	77731.1	91466.5	67207.5	29050.7	53946.2	D-Panose	Others	C00713	--	down
713	mws2124	9	9	9	32200.7	24222.2	28600.1	2-Phosphoglycolate	Organic acids	--	--	up
714	Lmtn002796	5.446e+06	7.67903e+06	6.7944e+06	6.14355e+06	6.55566e+06	5.66556e+06	Aromadendrin-7-O-glucoside*	Flavonoids	--	--	--
715	MWSHY0190	109687	131263	134128	157711	255108	201395	Diosmetin-7-O-rutinoside (Diosmin)	Flavonoids	C10039	--	--
716	MWS1875	18100.1	13858.7	20980	22227.5	18957.7	22836.6	2-Naphthol*	Phenolic acids	C11713	--	--
717	pmb2654	732293	702638	901026	717309	855460	1.09428e+06	Anthranilate-1-O-Sophoroside	Phenolic acids	--	--	--
718	pmb1587	12238.2	15231.1	13212.4	12333.1	11260.8	11587	4-Hydroxy-3,5-diisopropylbenzaldehyde	Phenolic acids	--	--	--
719	Lmhp008744	11491.1	23576.3	25374.1	17518.1	26974	20314.4	1-α-Linolenoyl-glycerol-2,3-di-O-glucoside*	Lipids	--	--	--
720	Lmsp003655	65761.6	65185.8	55409.4	96018.9	114202	127707	Dehydrodiconiferyl alcohol-gamma'-O-glucoside	Phenolic acids	--	--	--
721	pmb0197	33605.7	10866	28919.8	103517	88649.9	113538	N7-Methylguanosine	Nucleotides and derivatives	C20674	--	up
722	Lmbn001162	697812	816032	885738	700897	610581	743872	Esculetin-7-O-glucoside*	Lignans and Coumarins	--	--	--
723	mws0044	363797	340910	338692	462198	362810	366410	Taxifolin(Dihydroquercetin)	Flavonoids	C01617	ko00941,ko01100,ko01110	--
724	pme0151	21774.6	24695.4	14316.8	22769.3	22544	20412	5,6-Dihydrouracil	Nucleotides and derivatives	C00429	ko00240,ko00410,ko00770,ko01100	--
725	MWS2056	3.28163e+06	3.29003e+06	3.73395e+06	3.91013e+06	4.02855e+06	3.64712e+06	Delta-Hexalactone	Others	--	--	--
726	Lmpp003930	885190	770850	868039	1.03955e+06	1.26744e+06	1.47759e+06	Apigenin-7-O-(6''-p-Coumaryl)glucoside	Flavonoids	--	--	--
727	pme3227	1.56984e+07	1.33157e+07	1.24391e+07	1.50548e+07	1.42351e+07	1.7429e+07	Vitexin-2''-O-rhamnoside	Flavonoids	C12628	ko00944	--
728	mws0055	5882.85	9578.96	3407.34	1875.88	2917.58	6423.06	Tangeretin (4',5,6,7,8-Pentamethoxyflavone)	Flavonoids	C10190	--	--
729	mws1290	282551	291038	350912	398705	407366	451405	Kaempferol-3-O-(6''-p-Coumaroyl)glucoside (Tiliroside)*	Flavonoids	C17140	--	--
730	pmb0530	739916	1.12786e+06	948760	1.10798e+06	1.05373e+06	889657	Nicotinic acid adenine dinucleotide	Nucleotides and derivatives	C00003	ko00190,ko00730,ko00760,ko01100,ko01240	--
731	pme0500	57560.4	52806.8	53484.9	46313.6	33199.9	35875.8	D-Melezitose	Others	C08243	--	--
732	pmb2947	76113.4	85272.4	97460	118409	108580	116897	Catechin-catechin-catechin	Flavonoids	--	--	--
733	Hmcp001618	11648.6	62040.2	40190.2	54619.3	13885	14032	Quercetin-3-O-(2''-O-Xylosyl)rutinoside	Flavonoids	C10175	ko00944	--
734	Lnrp102163	742829	953358	838424	847836	619933	814390	Quercetin-3-O-rutinoside-7-O-rhamnoside	Flavonoids	--	--	--
735	mws2125	582388	902164	931639	344828	422735	465058	Phosphoenolpyruvate	Organic acids	C00074	ko00010,ko00020,ko00400,ko00440,ko00620,ko00710,ko00998,ko01100,ko01110,ko01200,ko01230,ko01240	--
736	Zmzn000079	56182.3	73588.5	81377.3	62575.9	72534.3	77588	D-Erythrose-4-phosphate	Others	C00279	ko00030,ko00400,ko00710,ko00750,ko00998,ko01100,ko01110,ko01200,ko01230,ko01240	--
737	Lmjp002461	2.80275e+06	3.15359e+06	2.83534e+06	2.8472e+06	2.34415e+06	2.66202e+06	Quercetin-3-O-neohesperidoside	Flavonoids	--	--	--
738	Hmqp003066	49840.8	88554.6	62838.8	64010.3	63661.4	76920	Luteolin-7-O-(6'''-malonyl)sophoroside-5-O-arabinoside	Flavonoids	--	--	--
739	MWS20152	24281.4	14970.9	16633	16460.2	11647.1	21999.5	Syringaresinol	Lignans and Coumarins	C10889	--	--
740	Zmsp004363	145302	148706	163609	162385	192985	182231	Quercetin-3-O-(6''-O-acetyl)glucoside	Flavonoids	--	--	--
741	MWS4471	3.16792e+06	2.76604e+06	2.26542e+06	2.55702e+06	2.14494e+06	2.61388e+06	N-Alpha-Acetyl-L-Asparagine	Amino acids and derivatives	--	--	--
742	pmb0789	247483	220941	177638	211286	139694	159981	Pyridoxine-5'-O-glucoside	Others	C03996	--	--
743	mws0179	29817	43085.9	46050.4	79576.3	77064.8	75075.1	Chlorogenic acid methyl ester	Phenolic acids	--	--	--
744	MWSmce668	23263.9	37422	28905.3	7316.19	10547.8	24127	ATP; Adenosine 5'-Triphosphate	Nucleotides and derivatives	C00002	ko00190,ko00195,ko00230,ko00908,ko00998,ko01100,ko01110,ko01240	down
745	pmb0752	47497.7	27394.9	36263.7	42342.1	37315	43050.5	3-O-Feruloylquinic acid	Phenolic acids	C02572	--	--
746	mws0520	40852.5	58454.7	45540.9	40637.8	37176.7	28780.2	N-Acetyl-L-tyrosine	Amino acids and derivatives	--	--	--
747	MWSmce526	21119.9	33257	23745.7	19606.2	16422	38247.9	Daminozide	Alkaloids	C10996	--	--
748	Lmfn004093	1.45178e+06	1.3785e+06	1.40083e+06	1.18607e+06	1.16128e+06	1.1199e+06	Phloretin-4'-O-glucoside (Trilobatin)	Flavonoids	--	--	--
749	pme0128	3447.94	3918.19	2957.32	6766.77	5733.3	10343.7	L-Alanyl-L-Alanine	Amino acids and derivatives	--	--	up
750	Hmcn002743	84736.6	84541.5	87497.3	80956.2	49766.4	118520	Lirioresinol A	Lignans and Coumarins	--	--	--
751	mws0663	178391	197101	209339	233811	206319	290279	1,7-Dimethylxanthine	Nucleotides and derivatives	C13747	ko00232,ko01100,ko01110	--
752	pme1109	36165.5	127782	76135.3	126772	43481.1	88863.3	Guanine	Nucleotides and derivatives	C00242	ko00230,ko01100	--
753	Lmsp002982	241174	396025	377998	432723	411595	447188	Quercetin-3-O-sophoroside-7-O-rhamnoside	Flavonoids	--	--	--
754	Lmcn003163	1.77432e+06	1.8259e+06	1.28081e+06	6.28577e+06	6.83903e+06	6.39864e+06	Epitheaflavic acid-3-O-Gallate	Flavonoids	--	--	up
755	mws1294	58119	39779.8	5900.95	65269.8	153561	92346.1	Theaflavin-3-gallate*	Tannins	--	--	up
756	pmb1912	1.19117e+06	1.48329e+06	1.56352e+06	2.14226e+06	2.866e+06	2.4569e+06	10-Formyltetrahydrofolic Acid	Alkaloids	C00234	ko00670,ko00970,ko01100,ko01200,ko01240	--
757	mws0014	59593.5	35847.3	58099.9	55320.1	57653	74803.3	Ferulic acid*	Phenolic acids	C01494	ko00940,ko01100,ko01110	--
758	pmb2221	6594.05	4450.76	6385.63	10590.6	8224.68	11330.7	4-Hydroxysphinganine	Lipids	C12144	ko00600,ko01100	--
759	Lmjp004941	30425.5	26058.4	31538.9	33639.7	36841.2	35392.4	3,5,4'-Trihydroxy-7-methoxyflavone (Rhamnocitrin)*	Flavonoids	C17059	--	--
760	MWSmce498	923052	819318	945036	1.20119e+06	1.37617e+06	1.39636e+06	Apigenin-7-O-neohesperidoside (Rhoifolin)*	Flavonoids	C12627	ko00944	--
761	pme3011	531810	339904	375232	574442	601663	574006	γ-Aminobutyric acid	Organic acids	C00334	ko00250,ko00330,ko00410,ko00650,ko00760,ko01100	--
762	mad1424	433860	444347	460247	794386	991369	1.15658e+06	Ditartaroyl-hydroxycoumarin	Lignans and Coumarins	--	--	up
763	mws5035	150477	130195	137744	138634	218979	157987	L-Leucyl-L-phenylalanine	Amino acids and derivatives	--	--	--
764	MWS2413	31717.8	38538.8	46994.9	34749.1	49947	42382.8	N-acetyl-beta-alanine	Amino acids and derivatives	C01073	ko00410	--
765	Zmcn003728	18233.1	26376.2	21410.7	20237.1	22224.5	17724.9	Kaempferol-3,7-O-diglucoside	Flavonoids	--	--	--
766	MWS2040	81088.9	96791.7	115369	134215	204738	167146	Methanesulfonic acid	Organic acids	C11145	ko00920,ko01100	--
767	Lmyp004963	64884.9	72067.1	60367.1	63180.9	44739.3	50364.8	Apigenin-6-C-(2''-rhamnosyl)glucoside	Flavonoids	--	--	--
768	pmp000236	343453	294994	324960	462895	419739	489135	Isovitexin-8-O-xyloside	Flavonoids	--	--	--
769	pmp000120	43541.3	44934.6	39317.2	33414.1	23057.6	46056.5	Diosmetin-6-C-glucoside	Flavonoids	--	--	--
770	Lmyp003348	18445.1	24888.3	50094.3	64124.5	25966.7	14683.2	Kaempferol-3-O-(6''-galloyl)galactoside	Flavonoids	--	--	--
771	mws1292	2.17408e+07	1.84667e+07	1.90933e+07	2.46406e+07	2.28791e+07	2.30036e+07	Isoschaftoside	Flavonoids	--	--	--
772	pmn001687	46339.7	51593.4	52431.5	41410.7	56568.6	51810.7	Cis-Coutaric acid	Phenolic acids	--	--	--
773	Lmtp002822	1.17515e+07	1.05503e+07	1.04804e+07	1.02709e+07	8.84608e+06	1.0279e+07	Apigenin-6-C-arabinoside-8-C-xyloside*	Flavonoids	--	--	--
774	HJN102	10928.1	7900.87	10333.2	8828.94	12320.8	14021.6	3,4,5-Tricaffeoylquinic acid	Phenolic acids	--	--	--
775	mws0943	69768	75685.2	72299.8	62000.5	60299.5	69760.5	1,4-Dihydro-1-Methyl-4-oxo-3-pyridinecarboxamide	Alkaloids	C05843	ko00760,ko01100	--
776	mws0264	2.41425e+06	2.39948e+06	2.39543e+06	1.84192e+06	1.7974e+06	1.943e+06	D-Trehalose*	Others	C01083	ko00500,ko01100,ko01110,ko02010	--
777	pmb2976	58885.7	52237.7	46875.4	43903.1	59220.8	79854.8	Chrysoeriol-8-C-arabinoside-7-O-Sophoroside	Flavonoids	--	--	--
778	pmp001249	36077.3	37906	30062.7	36744.8	33515.2	32303.5	Caffeoylcholine-3-O-glucoside*	Alkaloids	--	--	--
779	pmb0981	2.25899e+06	2.89572e+06	2.41488e+06	1.76589e+06	1.62687e+06	1.54845e+06	Adenosine 5'-monophosphate	Nucleotides and derivatives	C00020	ko00230,ko00908,ko01100,ko01110,ko01240	--
780	Hmyp002315	288012	408013	626742	468022	378572	475883	3,5,7,4'-Tetrahydroxy-Coumaronochromone	Others	--	--	--
781	Lmqn000213	10878.7	14841.9	12627.7	8328.7	7920.81	11140.8	Stachyose	Others	C01613	ko00052,ko01100	--
782	Zmpn000095	44600.1	37982.9	63463.9	29318.8	50931.8	34778.7	Sorbitol-6-phosphate	Others	C01096	ko00051,ko01100	--
783	Lmhp003162	123723	140637	147008	133626	128298	112629	Chrysoeriol-6,8-di-C-glucoside-4'-O-glucoside	Flavonoids	--	--	--
784	Wmzn000227	6858.85	18324.6	28272.6	44358.9	66360.8	72299.8	2,2-Dimethylsuccinic acid	Organic acids	--	--	up
785	Lmzp006972	9	9	9	139397	3736.74	1961.19	Dimethylmatairesinol	Lignans and Coumarins	--	--	up
786	pme2960	776413	746580	774483	756956	761184	463818	Naringenin chalcone; 2',4,4',6'-Tetrahydroxychalcone*	Flavonoids	C06561	ko00941,ko01100,ko01110	--
787	Cmsp005051	250009	234664	263855	270744	254799	292072	Isolariciresinol-9-O-glucoside	Lignans and Coumarins	--	--	--
788	Lmgp001948	192062	301693	265376	127619	189917	346567	N-Hydroxytyrosine	Amino acids and derivatives	--	--	--
789	mws0628	635241	883886	695167	711268	677169	664642	4-Hydroxybenzaldehyde	Phenolic acids	C00633	ko01100	--
790	MWSslk146	1.62089e+07	1.44892e+07	1.14579e+07	1.37728e+07	1.34827e+07	1.46364e+07	4'-O-Glucosylvitexin	Flavonoids	--	--	--
791	Lmqn000780	35161.3	40735.3	39177.6	38335.2	44304.4	45102.8	Uridine 5'-diphospho-N-acetylglucosamine	Nucleotides and derivatives	C00043	ko00520,ko00524,ko01100	--
792	MWSmce690	674585	276559	693088	586443	538057	494659	Erythorbic Acid; Isoascorbic Acid	Others	--	--	--
793	MWS1848	27416.9	24207.9	26564.5	29856	29858.7	44433.3	Phenyl acetate	Phenolic acids	C00548	--	--
794	HJN094	125965	164352	209271	278705	343070	186730	Galloylprocyanidin B4	Tannins	--	--	--
795	pmb0681	1.67048e+06	1.47392e+06	1.33773e+06	1.66885e+06	1.37497e+06	1.44082e+06	Apigenin-8-C-Arabinoside	Flavonoids	--	--	--
796	Lmlp002990	5.90388e+06	4.09015e+06	4.46236e+06	5.01517e+06	4.1441e+06	5.82523e+06	Isosaponarin(Isovitexin-4'-O-glucoside)	Flavonoids	--	--	--
797	pmb0624	59969.8	59202.7	48108.4	49483.5	50199.2	43621.2	Isoorientin-7-O-glucoside	Flavonoids	--	--	--
798	mws1375	80423.6	68846.4	58116.2	121313	163570	101924	Nicotianamine	Alkaloids	C05324	--	--
799	pmb0636	41005.7	41627.5	53633.1	37122.5	32304.6	46809.9	Orientin-7-O-arabinoside	Flavonoids	--	--	--
800	MWStz054	29798.8	24472.8	16381.9	41529.6	22984.2	28101.1	2,4,6,6-Tetramethyl-3(6H)-pyridinone	Alkaloids	--	--	--
801	pmn001419	9	4.87393e+07	4.4866e+07	4.42912e+07	3.06377e+07	3.75452e+07	1-O-p-Coumaroyl-β-D-glucose*	Phenolic acids	C16827	--	--
802	Hmmp002121	87725.1	40694.4	77576.7	69218	77252.8	123956	Isorhamnetin-3-O-gallate*	Flavonoids	--	--	--
803	pmb0501	240586	374976	310207	234668	274326	338685	Agmatine	Alkaloids	C00179	ko00330,ko01100	--
804	mws0884	11332.2	10137.6	8378.65	19183	14365.7	15748.7	Cyclic 3',5'-Adenylic acid	Nucleotides and derivatives	C00575	ko00230,ko01100	--
805	MWS0933	39451.7	79858.6	67346.8	286726	358465	249678	1-Methylhistidine*	Amino acids and derivatives	--	--	up
806	Lmhn003689	13936	25781.4	20412	41379.3	33194.7	55925.3	p-Coumaroylferuloyltartaric acid	Phenolic acids	--	--	up
807	pme0181	41319	40998.2	47083.9	48042.9	42677.4	44520	3-Methyl-L-Histidine*	Amino acids and derivatives	C01152	ko00340,ko01100	--
808	Hmhn000927	70710	69367	75340.3	70950.9	85687.6	102502	Phloroglucinol-1-O-β-D-glucopyranoside	Phenolic acids	--	--	--
809	pmb2871	312801	280351	1.08184e+06	331626	9	179491	1-O-Gentisoyl-β-D-glucoside*	Phenolic acids	--	--	--
810	MWS0552	2.02197e+06	2.45135e+06	2.63692e+06	2.49858e+06	2.4091e+06	2.37881e+06	Cis-10-Pentadecenoic Acid(C15: 1)	Lipids	--	--	--
811	pmf0470	133058	117880	146496	175628	173733	190210	cis-4-Hydroxy-D-proline	Amino acids and derivatives	C03440	ko00330,ko01100	--
812	Zmfn000481	519550	505290	480271	360981	460748	509143	Uridine-5'-Diphosphate-D-Xylose	Nucleotides and derivatives	C00190	ko00520,ko00908,ko01100	--
813	HJN055	182073	180315	160466	81417.4	54482.5	55066.9	Dihydrocharcone-4'-O-glucoside	Flavonoids	--	--	down
814	pme0422	52190	24188.1	31367.3	65891.4	53879.3	50742	Isoferulic Acid*	Phenolic acids	C10470	--	--
815	pma0149	60691.5	70010	64711	53426.7	49815.3	61199.8	Sinapoyl malate	Phenolic acids	C02887	ko00940	--
816	mws0260	718095	2.94943e+06	2.69835e+06	4.24353e+07	6.15943e+07	2.7576e+07	L-Arginine	Amino acids and derivatives	C00062	ko00220,ko00261,ko00330,ko00472,ko00970,ko01100,ko01110,ko01230,ko02010	up
817	MWS0631	9	9	9	8138.71	15633	17032.8	S-Sulfo-L-Cysteine	Amino acids and derivatives	C05824	ko00270,ko01100,ko01230	up
818	pma3101	1.20851e+06	1.24707e+06	1.10417e+06	1.05244e+06	1.09458e+06	1.08663e+06	Nicotinate D-ribonucleoside	Others	C05841	ko00760,ko01100	--
819	Lmzp002365	6.93037e+06	6.13952e+06	7.11001e+06	7.04283e+06	7.63706e+06	5.97649e+06	Hesperetin-7-O-glucoside	Flavonoids	C16422	ko00941	--
820	mws0972	98296.8	142911	97736	107040	71486.4	63651.5	6-Hydroxyhexanoic acid	Organic acids	C06103	--	--
821	MWSslk165	133994	125062	121566	177686	237079	220623	Diosmetin-7-O-Neohesperidoside (Neodiosmin)	Flavonoids	--	--	--
822	pme1439	159086	42924.3	88382	104564	79540.3	102794	p-Coumaric acid	Phenolic acids	C00811	ko00130,ko00350,ko00940,ko00950,ko00998,ko01100,ko01110	--
823	Lmgn000242	23740.3	30949.2	30892.5	43733	38277.9	46999.1	4,5,6-Trihydroxy-2-oxohexanoic acid	Organic acids	C01216	ko00052,ko01100	--
824	Lmsn006346	70657.9	41900.2	55691.5	56709.3	79161.9	78715.5	1,6-Di-O-galloyl-3-O-Cinnamoyl-β-D-glucose	Phenolic acids	--	--	--
825	Lmmn002179	27031.3	39781.8	41641.1	46498.8	30601.5	28746.3	Methyl salicylate-2-O-glucoside	Phenolic acids	--	--	--
826	Lmhp001670	232904	261560	259442	297282	296748	319534	L-Valyl-L-Leucine	Amino acids and derivatives	--	--	--
827	mws1293	103092	51424.1	23186.8	145577	246425	147908	Theaflavin	Tannins	--	--	up
828	pma1839	85080.5	72753.4	51393.2	72258.4	73813.8	79393.1	N-Sinapoylcadaverine	Alkaloids	--	--	--
829	pmb0631	36986.3	37550.2	33623.8	26296.6	28296.8	41333.5	Orientin-6-C-arabinoside	Flavonoids	--	--	--
830	pmb0478	14853.2	18622.1	15074.7	30950.9	16069.8	19516.7	Coumarin O-rutinoside	Lignans and Coumarins	--	--	--
831	Lmgp004959	30257.8	19271.2	32134.8	20036.5	17371.5	12067.7	Tricin-7-O-neohesperidoside*	Flavonoids	--	--	--
832	Lmmn001643	408686	604008	619858	606482	852398	520203	2-Hydroxycinnamic acid*	Phenolic acids	C01772	ko00360,ko00940,ko01100,ko01110	--
833	MWS4309	9	9	9	52321.9	13342.3	27932.3	Glycyl-tryptophan	Amino acids and derivatives	--	--	up
834	MWSslk030	15646.1	14660.9	11041.9	13465	9669.85	8499.27	Neohesperidin Dihydrochalcone (Nhdc)	Flavonoids	--	--	--
835	Lmmp006479	5586.12	9229.71	3648.8	15215.7	14810.9	7526.06	Apigenin-7-O-(2''-Sinapoyl)glucuronide	Flavonoids	--	--	up
836	Lmhn003246	27881	45214.2	24785.7	120935	140529	156839	Sinapoylcaffeoyltartaric acid	Phenolic acids	--	--	up
837	Lmmp002755	2.45131e+06	2.66445e+06	2.77768e+06	2.96112e+06	3.19831e+06	3.16978e+06	Quercetin-7-O-rutinoside-4'-O-glucoside	Flavonoids	--	--	--
838	Lmsp004166	2.20607e+06	3.1303e+06	2.37429e+06	2.38253e+06	2.35059e+06	2.30146e+06	Quercetin-3-O-glucoside-7-O-rhamnoside*	Flavonoids	--	--	--
839	HJN076	12386.5	11994.8	14199.3	19607	20675.7	24443.3	Pinocembrin-7-O-neohesperidoside*	Flavonoids	C09828	--	--
840	pme3188	35724.1	31308.6	31884.4	48037.4	31306.8	54077.5	Uridine 5'-monophosphate	Nucleotides and derivatives	C00105	ko00240,ko01100,ko01240	--
841	pmb0464	55014	53937.4	65144.6	110685	88654.7	100707	L-Aspartic acid-O-diglucoside	Amino acids and derivatives	--	--	--
842	mws0071	32599.2	27175.4	33159.9	29874.9	33148.1	34926.3	Apigenin-4'-O-rhamnoside	Flavonoids	--	--	--
843	pmb0492	253136	626849	519753	215558	342231	434286	N',N'',N'''-p-Coumaroyl-cinnamoyl-caffeoyl spermidine	Alkaloids	--	--	--
844	pmb1754	362584	174513	475016	249973	479891	482260	O-Phosphocholine	Alkaloids	C00588	ko00564,ko01100	--
845	Hmhn002738	2704.7	4003	5808.66	21276.9	23151.3	17969.5	3-Furoic acid	Organic acids	--	--	up
846	MWSmce466	28191.7	39371.2	26511.4	32167	24097.7	28920.1	4-Hydroxyacetophenone	Phenolic acids	C10700	ko01100	--
847	Lmtp004722	193047	141951	253924	312697	394829	308190	Mearnsetin	Flavonoids	--	--	--
848	mws1167	382099	584818	511583	243866	205611	201815	Oxalacetic acid	Organic acids	C00036	ko00010,ko00020,ko00250,ko00620,ko00630,ko00710,ko01100,ko01110,ko01200,ko01210,ko01230,ko01240	down
849	Lmtp004126	60125.3	118169	145822	49824.3	65510.5	46710.8	Myricetin-3-O-(6''-malony)glucoside	Flavonoids	--	--	down
850	pme3732	125189	157246	131297	428450	564412	525004	Cytidine	Nucleotides and derivatives	C00475	ko00240,ko01100,ko02010	up
851	MWS2066	16113.6	15060.4	19727.1	21547.8	19598.9	19133.8	1-Naphthol*	Phenolic acids	C11714	--	--
852	Lmrn003000	71740.2	86304.4	86652.4	105085	88844.8	118425	2-Hydroxy-3-phenylpropanoic acid	Phenolic acids	C05607	ko00360,ko00960,ko01100	--
853	MWS0994	26474	13530.6	12019.8	15436.5	13865	14992.1	N-Carbamoyl-L-aspartate	Amino acids and derivatives	C00438	ko00240,ko00250,ko01100,ko01240	--
854	Xmyp005599	3.19279e+06	4.38613e+06	4.12779e+06	4.01182e+06	4.60291e+06	3.91222e+06	Kaempferol-3-O-galactoside-4'-O-glucoside	Flavonoids	--	--	--
855	Cmsp004086	379148	395978	693303	421980	516632	369813	Dihydrokaempferide	Flavonoids	--	--	--
856	Lmdn001925	36390.8	48432.5	37138	56518.5	35018.4	50292.6	Olivil-4'-O-glucoside	Lignans and Coumarins	--	--	--
857	pme1002	49547.2	52327.7	55443.2	47090.5	31968.7	43590.7	L-Tyramine	Alkaloids	C00483	ko00350,ko00950,ko01100,ko01110,ko01240	--
858	MWS20159	275413	277008	317743	332897	453680	257389	Phenyl-β-D-glucopyranoside	Phenolic acids	--	--	--
859	pme3285	50878.8	57219.8	57227.4	45371	28490.7	30162.2	Afzelechin (3,5,7,4'-Tetrahydroxyflavan)	Flavonoids	C09320	ko00941,ko01110	--
860	Lmlp001118	60974.8	55132.6	56500.7	117127	58004.1	122682	3'-Glucosyl-6,7-dihydroxy-N-methyl-benzyltetrahydroisoquinoline	Alkaloids	--	--	--
861	Hmlp001371	23281.4	11591.4	30992	27069.3	40205.5	19550.9	Cyclo(Tyr-Ala)	Amino acids and derivatives	--	--	--
862	mws0263	6687.67	19350.7	9703.31	17630	12348.1	18705.8	5-Oxo-L-Proline*	Amino acids and derivatives	C01879	ko00480,ko01100	--
863	MWSHY0174	2.18402e+06	2.39493e+06	2.50302e+06	3.7668e+06	3.70103e+06	3.19537e+06	Epicatechin	Flavonoids	C09727	ko00941,ko01100,ko01110	--
864	Hmbp002333	92292	77766.7	96139.9	90286.5	80988.2	74495.3	10-Dehydrogeniposide	Terpenoids	--	--	--
865	Zmgn004894	11347.8	11376.8	18730.1	25889.5	17139.3	15603.9	Methyl 4-hydroxybenzoate*	Phenolic acids	--	--	--
866	Zmhp002409	73072.9	84360.6	79912.1	69894.8	56987.6	93481.4	Isoluteolin-6,8-di-C-glucoside	Flavonoids	--	--	--
867	MWSmce689	24096	15221.7	17599.4	11460.2	22566.9	11427.3	Methyl linolenate	Lipids	--	--	--
868	pme0137	136541	103156	130961	119513	170896	148906	N-Acetyl-L-Glutamine	Amino acids and derivatives	--	--	--
869	mws0921	48125.7	18263.5	25399.8	18968.5	10873.3	3715.47	p-Coumaryl alcohol	Phenolic acids	C02646	ko00940,ko01100,ko01110	down
870	Lmhp008513	45989.1	36562.8	51699.8	60810.5	80201.2	52927.8	2-α-Linolenoyl-glycerol-1,3-di-O-glucoside*	Lipids	--	--	--
871	Qmyp101201	94800.6	70260.9	68539.4	115961	58833	164098	(6R,9S)-3-Oxo-α-ionol-β-D-glucopyranoside	Terpenoids	--	--	--
872	MWS20194	101845	95145.9	60558.1	77737.7	136683	65634.9	Cinnamic acid	Phenolic acids	C00423	ko00130,ko00360,ko00940,ko00998,ko01100,ko01110	--
873	pme2529	98677	84962.8	79270.8	80765.3	63291.1	20100.3	1,5-Anhydro-D-glucitol	Others	C07326	--	--
874	mws0255	62037	89750	67631.6	114840	152800	159759	Cytosine	Nucleotides and derivatives	C00380	ko00240,ko01100	--
875	MWS5206	47927.9	45146.8	48388.8	93934.6	93695.5	68475	4-Hydroxyphenyllactic Acid*	Phenolic acids	C03672	--	--
876	Lmqp000873	565466	690492	611916	692809	563197	669315	Succinic anhydride	Organic acids	C19524	--	--
877	Lmhp001732	87488.1	18097.1	104560	98766.3	88276.5	117387	L-Prolyl-L-Phenylalanine	Amino acids and derivatives	--	--	--
878	Lmnp002845	61594.5	41366.2	40717.9	40819.1	36493	41768.5	Hispidulin-8-C-glucoside*	Flavonoids	--	--	--
879	Zmjp000624	259426	389151	285072	336510	293957	198313	Pyridoxal	Others	C00250	ko00750,ko01100,ko01240	--
880	pme1383	3.64461e+06	5.08195e+06	2.98685e+06	2.78484e+06	2.54929e+06	1.68473e+06	Pyridoxine	Others	C00314	ko00750,ko01100,ko01240	--
881	MA10107783	156359	206405	212392	202796	179399	169977	3-[(1-Carboxyvinyl)oxy]benzoic acid	Phenolic acids	C20772	ko00130,ko01100,ko01110,ko01240	--
882	pmn001581	13525.4	14279.8	12381.9	9	9	9	Sexangularetin	Flavonoids	C10185	--	down
883	pmp000004	28791.4	15156.2	27679.9	20532.6	14452.9	10501.7	4',5,7-Trihydroxy-3',6-dimethoxyflavone (Jaceosidin)	Flavonoids	--	--	--
884	Lhsp101912	214005	178839	172533	266613	247687	303451	Dehydrodiconiferyl alcohol	Lignans and Coumarins	--	--	--
885	pmp001267	14205.9	6901.29	13993.6	8875.21	12759.9	14494.9	2-(Dodecylamino)-3-phenyl-1-propanol	Others	--	--	--
886	Lmmp003091	2.68783e+06	3.12102e+06	2.57175e+06	2.32632e+06	3.08554e+06	2.21714e+06	Quercetin-3-O-(4''-O-glucosyl)rhamnoside*	Flavonoids	C17563	--	--
887	mws1050	49164	67742.5	60589.3	39428.1	65876.8	70796.8	O-Acetylserine	Amino acids and derivatives	C00979	ko00270,ko00908,ko00920,ko01100,ko01110,ko01200,ko01230,ko04122	--
888	mws1038	168412	65476.1	179608	250890	284842	349334	Pantetheine	Alkaloids	C00831	ko00332,ko00770,ko01110	up
889	pme0257	58489.5	88336.5	66859.1	76158.7	74068.8	82324.4	Uracil	Nucleotides and derivatives	C00106	ko00240,ko00410,ko00770,ko01100	--
890	zjbp110805	32274.6	50919.9	35027.5	31906	33995.2	42611.1	6-hydroxy-2-[2-(3-methoxy-4-hydroxyphenyl)ethyl]chromone*	Others	--	--	--
891	zjbp110806	32274.6	50919.9	35027.5	31906	33995.2	42611.1	6-hydroxy-7-methoxy-2-[2-(4'-hydroxyphenyl)ethyl]chromone*	Others	--	--	--
892	HJN104	49532	9	48588.2	50072.1	26249.3	27140.9	Dihydromyricetin-3-O-glucoside	Flavonoids	--	--	--
893	Lmsn000381	8.8964e+06	8.32001e+06	8.29352e+06	7.15194e+06	6.17281e+06	6.74487e+06	D-Maltose*	Others	C01971	--	--
894	MWSmce295	67238	72604.6	71672.5	67304.5	70019.9	49638	1-beta-D-Arabinofuranosyluracil	Nucleotides and derivatives	C16908	--	--
895	Hmyp002656	112971	141879	182925	128740	107753	103278	Methyl dioxindole-3-acetate	Alkaloids	--	--	--
896	mws1013	28754.5	27822.6	22439.9	26360.4	29139.3	31223.5	Esculetin (6,7-Dihydroxycoumarin)	Lignans and Coumarins	C09263	--	--
897	HJAP154	83992.5	75953.1	60126.9	80654.2	77071.9	86536.5	Galloylisorhamnetin*	Flavonoids	--	--	--
898	pma6218	9	9	9	167597	174093	232176	O-MethylNaringenin-8-C-arabinoside	Flavonoids	--	--	up
899	MWSslk148	2.25996e+06	3.14728e+06	2.31717e+06	2.55856e+06	2.15855e+06	2.1278e+06	Rutin Trihydrate*	Flavonoids	--	--	--
900	Lmhp009590	43328.3	40934.6	42505.8	97598.5	56393.6	59379.5	LysoPC 17:1	Lipids	--	--	--
901	mws5038	4.71475e+06	4.98609e+06	5.28011e+06	3.76076e+06	3.0338e+06	3.35107e+06	Isomaltulose*	Others	C01742	--	--
902	mws1077	77696.4	71072.9	82045.6	31447.9	72349.6	71879.5	Scopoletin-7-O-glucoside (Scopolin)*	Lignans and Coumarins	C01527	ko00940,ko01110	--
903	mws2104	54136.4	71265	43490	70534.5	116592	79803.4	D-Pinitol	Others	C03844	--	--
904	Hmcp001858	43150.7	53694.4	38005.2	46314.2	61351.5	46292.2	Kaempferol-3-O-arabinoside-7-O-rhamnoside	Flavonoids	--	--	--
905	Lmgp004217	10874	8724.36	13044.5	6541.71	9842.74	19604.7	Diosmetin-8-C-(2''-O-rhamnosyl)glucoside	Flavonoids	--	--	--
906	pmb0623	91634.8	44014.9	55385.9	59450.7	66151.1	61710.8	Chrysoeriol-6-C-glucoside-7-O-glucoside	Flavonoids	--	--	--
907	Lmyn003971	84276.9	39112.1	52982.7	81143.1	71306.3	130633	Dihydrodehydrodiconiferyl alcohol-4-O-glucoside*	Lignans and Coumarins	--	--	--
908	Lmjp003295	190103	156140	151043	68629.7	121364	112596	6-Methoxykaempferol-3-O-glucoside*	Flavonoids	--	--	--
909	mws0444	39524	28559.6	29174.7	29739.9	46226.4	40983	3-Aminosalicylic acid	Phenolic acids	--	--	--
910	pme0048	6631.59	5513.57	4945.83	6442.1	9253.86	10257.3	2-Aminoethanesulfinic acid	Organic acids	C00519	ko00430,ko01100	--
911	pme2566	42339	46328.2	47143.9	54743.1	44442.2	70349.9	5-L-Glutamyl-L-amino acid	Amino acids and derivatives	--	--	--
912	Lmsn004797	247372	163280	205181	120993	107521	87422.7	3-Hydroxyphloretin-4'-O-glucoside	Flavonoids	--	--	--
913	pmp000589	239604	373947	405195	425741	519012	454886	Quercetin-7-O-(6''-malonyl)glucoside	Flavonoids	--	--	--
914	pme2816	9	9	9	6659.83	11228.5	9545.06	4-Oxoretinol	Others	C16683	--	up
915	MWS3270	23944.8	25211.7	25811.5	54096	72863.9	77321.5	Quinolinic Acid	Alkaloids	C03722	ko00380,ko00410,ko00760,ko01100,ko01240	up
916	MWSmce449	368384	479645	432557	367829	352199	213273	Cyclohexaneacetic acid	Organic acids	--	--	--
917	MWS20185	15827.7	15903.6	12798.8	20641	20265.7	27320.2	[6]-Gingerol	Phenolic acids	C10462	ko00945,ko01110	--
918	pmb0746	21941.8	20349.1	17516.6	19241	15583	23974	Tricin-4'-O-(guaiacylglycerol)ether	Flavonoids	--	--	--
919	HJAP026	20198.6	18185.8	21394.3	18689.3	22573.3	13906.7	Chrysoeriol-6-C-glucoside-4'-O-glucoside*	Flavonoids	--	--	--
920	pme2493	210270	89079	77429.9	143792	146839	127303	Kaempferol-3,7-O-dirhamnoside (Kaempferitrin)	Flavonoids	C16981	--	--
921	pme2776	22959.7	29214.7	28502.6	30184	28745.2	35279.2	2'-Deoxyinosine	Nucleotides and derivatives	C05512	ko00230,ko01100,ko02010	--
922	pmb2857	10035.7	15436.1	20401.8	20139.8	25762.1	24068.4	L-Glutamic acid-O-glycoside	Amino acids and derivatives	--	--	--
923	Lman003972	22385.3	15910.5	16040.9	30108.7	26342.8	27174.6	6-O-Caffeoylarbutin	Phenolic acids	--	--	--
924	Lmhp009190	9113.75	9360.42	6887.46	9993.55	13090.3	8181.89	2-Linoleoylglycerol-1,3-di-O-glucoside	Lipids	--	--	--
925	MWS3036	481724	356308	358933	330193	211682	299347	3-Hydroxyglutaric acid*	Organic acids	--	--	--
926	pmb0769	64929.4	71796.2	59027.3	50079.1	44308.4	31623.9	N-(p-Coumaroyl)serotonin Glucoside	Alkaloids	--	--	--
927	pmb3107	14610.8	18964	21461.6	24130.7	17738.5	39479.7	Glucosyringic Acid	Phenolic acids	--	--	--
928	HJAP136	34285.5	28572.4	33469.4	25516.3	38585.7	27875.4	Quercetin-3-O-(2''-O-rhamnosyl)rutinoside-7-O-glucoside	Flavonoids	--	--	--
929	Lmmn003398	493346	980116	1.10203e+06	1.28631e+06	1.25982e+06	721237	Kaempferol-3-O-(6''-O-acetyl)glucoside	Flavonoids	--	--	--
930	NK10253223	165811	271843	193163	250143	185861	142849	2-Amino-3-methoxybenzoic acid	Phenolic acids	C05831	ko00380	--
931	MWSmce183	12336.7	12867.4	6029.52	13584.7	2733.09	9490.42	D-Mandelic acid	Organic acids	--	--	--
932	pme0057	23912.7	23516.2	23520	16640	20676.1	22398.9	L-Homocysteine	Amino acids and derivatives	C00155	ko00270,ko00920,ko01100,ko01110,ko01230	--
933	MWSmce203	63939.7	61003.7	45857.1	51528.5	38534.7	30450.7	D-Cellobiose	Others	--	--	--
934	MWSmce314	36213.7	33094.2	39674	88734.2	27795.9	34545	Oxindole	Alkaloids	C12312	ko00402,ko01110	--
935	Lmjp003589	76327	99771.4	85083.4	52614.4	59957.1	51214.7	Kaempferol-3-O-(2''-apiosyl-4''-glucosyl-6''-malonyl)Glucoside	Flavonoids	--	--	--
936	HJAP148	604278	798558	1.14018e+06	943603	1.38251e+06	776261	Kaempferol-3-O-sambubioside	Flavonoids	--	--	--
937	pmp000126	184105	137831	143245	159230	168156	227410	Luteolin-6,8-di-C-glucoside*	Flavonoids	C10102	--	--
938	pme1194	34992.4	40958.1	40051.7	89928.9	130927	134481	2'-Deoxycytidine	Nucleotides and derivatives	C00881	ko00240,ko01100,ko02010	up
939	Zmcn003256	43595.6	101797	121733	58907.6	86767.6	95111.6	kaempferol-3-p-coumaroyldiglucoside-7-glucoside	Flavonoids	--	--	--
940	pmp000596	750663	706402	701200	637924	457964	673891	Quercetin-3-O-(2''-O-galactosyl)glucoside	Flavonoids	--	--	--
941	pme0489	9	9	9	4021	6757.91	6050.1	N-Methylnicotinamide	Alkaloids	--	--	up
942	pme3443	28156.7	17168.4	10854.9	20046.3	36522.1	44299.2	Sinapinaldehyde	Phenolic acids	C05610	ko00940,ko01100,ko01110	--
943	pmp001248	38404.6	35959.8	29267.4	43701.5	31302	37620.2	Caffeoylcholine-4-O-glucoside*	Alkaloids	--	--	--
944	pmp000275	83063.5	89729.3	76057.3	186505	260579	208446	Gambiriin A1	Tannins	C17772	--	up
945	Zmdn003480	54450.9	85739.5	80547.3	84603.5	118767	87675.6	Cycloolivil-6-O-glucoside	Lignans and Coumarins	--	--	--
946	pmb1312	12439.7	9200.92	13652.5	13998.3	11585.3	16262.8	Tricin-4'-O-(guaiacylglycerol)ether-7-O-glucoside	Flavonoids	--	--	--
947	Lmqn000351	14865.6	17563.3	27691.4	9476.29	32388.4	39017.8	Rutinose	Others	C08247	--	--
948	pmn001534	44662.2	63077.6	67508.3	47676.7	91420.3	47795.7	1,2,3,6-Tetra-O-galloyl-β-D-glucose	Phenolic acids	C04516	--	--
949	Lmmp003042	723951	661385	636248	789718	729225	624351	Protocatechuic Acid Methyl Ester	Phenolic acids	--	--	--
950	Lmhp009034	19171.6	25349.6	24678	9	9	9	LysoPE 16:1	Lipids	--	--	down
951	mws0340	12438	4155.5	11749.4	23773.9	24684	23245.4	2,3-Dimethylsuccinic acid	Organic acids	--	--	up
952	Hmln003405	20243.6	18354.4	29454.2	14835.2	31838.4	18324.6	Ellagic acid-4-O-rhamnoside	Tannins	--	--	--
953	MWS0687	9	9	9	11442.1	10376.7	11519.6	1-Methyl-6-Oxo-1,6-Dihydropyridine-3-Carboxamide	Alkaloids	--	--	up
954	pmp001198	995120	1.25593e+06	949539	2.02574e+06	2.38481e+06	3.0651e+06	6-Deoxyfagomine	Alkaloids	--	--	up
955	Lmsn002578	181943	166661	125136	123018	85984.8	84864.1	Tellimagrandin II	Tannins	C10224	--	--
956	pmn001519	26022.3	34741.6	48526.8	15308.5	75246.4	57535.7	Galloyl Methyl gallate	Phenolic acids	--	--	--
957	Lmrj002793	16861.2	23368.4	14711.4	33407.5	15925.6	29509.4	Cyclo(Phe-Glu)	Amino acids and derivatives	--	--	--
958	Hmln002199	57586.4	89737.4	80984.4	81685.9	140329	105831	Quercetin-3-O-(6''-O-acetyl)galactoside	Flavonoids	--	--	--
959	Lmtn002324	219391	217395	195754	258347	241921	204902	Benzyl-(2''-O-glucosyl)glucoside	Phenolic acids	C17564	--	--
960	pmb2497	156009	153359	225915	166728	172964	175855	4-Hydroxy-3-methoxymandelate	Phenolic acids	C05584	ko00350,ko01100	--
961	Zmyn000083	4901.36	4193.8	10038.2	6424.76	9882.75	9420.57	D-Glucose 1,6-bisphosphate	Others	C01231	ko00500,ko01100	--
962	Zmjp003179	40372	39182.5	30281.3	23870.3	23783.3	28932.5	Orientin-2''-O-xyloside	Flavonoids	--	--	--
963	mws0749	355973	336729	386818	377891	488091	508820	4-Hydroxybenzoic acid	Phenolic acids	C00156	ko00130,ko00790,ko01100,ko01110,ko01240	--
964	Lmbn004685	7555.96	9120.95	9047.25	11138.3	7091.75	7773.25	5S,8R-DiHODE; (5S,8R,9Z,12Z)-5,8-Dihydroxyoctadeca-9,12-dienoate	Lipids	C20186	ko00591	--
965	Hmgp003086	15591.8	30848.9	22956.1	18053.7	11016.8	16411.6	Tricin-7-O-rutinoside*	Flavonoids	--	--	--
966	Li512113	74095.1	81907	89272.6	50863.9	43798.1	58112.2	Maleoyl-caffeoylquinic acid	Phenolic acids	--	--	--
967	Lmgn000160	3730.44	1124.23	2161.54	5078.63	19689.6	67792.3	3-Ureidopropionic Acid	Organic acids	C02642	ko00240,ko00410,ko00770,ko01100	up
968	pmf0256	112669	70848.9	68505.1	31184.4	49790.5	77074.6	3-Methyl-1-pentanol	Others	--	--	--
969	mws0874	14796.5	17017.9	18052.2	15721.8	15091.9	17059.9	3'-Adenylic Acid	Nucleotides and derivatives	C01367	ko00230,ko01100	--
970	Lmdn000766	2.17749e+06	1.99898e+06	5.94654e+06	1.23718e+06	829245	1.53553e+06	Acetylcatalpol	Terpenoids	--	--	down
971	Lmsp004137	481891	339812	364359	294175	533493	443019	3,4,2',4',6'-Pentahydroxychalcone	Flavonoids	C15525	ko00941,ko01100	--
972	pmb2804	9583.03	13020.5	12731	8572.92	7708.83	17948.2	13S-Hydroperoxy-9Z,11E-octadecadienoic acid	Lipids	C04717	ko00591,ko01100	--
973	pma0104	61312.1	58443.9	76333.6	48879.2	53989.9	87215.5	N-Sinapoylhydroxycoumarin	Lignans and Coumarins	--	--	--
974	Zmgp002582	26519.8	38842.4	24741.7	19931.4	41880.4	37545.1	kaempferol-3-O-β-glucopyranosyl (1 → 2)-β-galactopyranoside 7-O-α-rhamnopyranoside*	Flavonoids	--	--	--
975	pmf0348	59310.8	101405	93968	87116.5	81087	99681.7	2,6-Dimethyl-7-octene-2,3,6-triol	Others	--	--	--
976	HJAP023	30081.5	50449.9	40733	46512.1	46135.4	51545.5	Kaempferol-6,8-di-C-glucoside-7-O-glucoside	Flavonoids	--	--	--
977	MWS0502	73888.8	112325	83047	99384.1	94131.1	94909.2	β-Alanine	Amino acids and derivatives	C00099	ko00240,ko00410,ko00640,ko00770,ko01100,ko01110,ko01240	--
978	MWSslk120	9	9782.77	21461.9	18246.7	28475.4	32193.6	N-Acetyl-DL-phenylalanine	Amino acids and derivatives	--	--	--
979	Zmdp001857	35783.7	59187.5	54915	78122.2	81961.7	112392	γ-Glutamyltyrosine	Amino acids and derivatives	--	--	--
980	pme0120	18567.4	24740.9	26257.6	20192.7	21006.9	21128.1	5-Aminovaleric acid	Organic acids	C00431	ko00310,ko00330,ko01100	--
981	HJAP011	55289.4	46703.5	62582.9	30159	22837	36638	Chrysoeriol-8-C-glucoside (Scoparin)*	Flavonoids	--	--	--
982	mws0242	18302.2	14848.4	10248.7	24055.1	8550.11	24154.7	Suberic Acid	Organic acids	C08278	--	--
983	pme0014	1.67392e+06	1.5869e+06	1.72174e+06	5.31034e+06	1.8404e+06	1.92252e+06	L-Glutamic acid	Amino acids and derivatives	C00025	ko00220,ko00250,ko00330,ko00332,ko00340,ko00430,ko00480,ko00524,ko00630,ko00650,ko00660,ko00860,ko00910,ko00970,ko01100,ko01110,ko01200,ko01210,ko01230,ko01240,ko02010	--
984	mws1409	16344.2	32205	27181.6	24374.4	16641	14010.9	Uridine-5'-diphosphoglucuronic acid	Nucleotides and derivatives	--	--	--
985	Zmbn005559	24044.6	17583.5	14117.4	24238.4	17381.1	25626.2	Indole-3-cyano-2-O-glucoside	Alkaloids	--	--	--
986	Lmmp004151	4387.57	13101.4	10885.4	10947.1	5465.91	11991.3	Luteolin-7-O-glucuronide-(2→1)-(2''-Sinapoyl)glucuronide	Flavonoids	--	--	--
987	Lmmp006709	16417.1	21595.2	18624.4	30033.8	27859.5	29391.3	Kaempferol-3-O-(4''-p-coumaroyl)rhamnoside	Flavonoids	--	--	--
988	mws2368	5314.66	10070	12054.4	5322.66	10776.1	13393.3	Tyrosol; 4-Hydroxyphenylethanol	Phenolic acids	C06044	ko00350,ko01100	--
989	Hmcp002316	9	9	9	13653.5	13350.6	14345.8	Isorhamnetin-3-O-arabinoside	Flavonoids	--	--	up
990	Hmqp003184	39739	47108.4	33491	39053.5	17525.8	46249.8	Luteolin-7-O-(6''-malonyl)glucoside-5-O-arabinoside	Flavonoids	--	--	--
991	pme2459	1.88489e+07	2.70791e+07	2.87675e+07	2.51239e+07	3.76579e+07	3.27935e+07	Luteolin-7-O-glucoside (Cynaroside)	Flavonoids	C03951	ko00944	--
992	mws1155	21315.5	21326.3	17312	21062.2	14430.8	14824.7	D-Mannitol*	Others	C00392	ko00051,ko01100,ko02010	--
993	mws4163	13710.9	9224.51	13633.2	9149.33	4575.65	10526.2	Nystose	Others	--	--	--
994	pmf0289	13001	14925	12761.8	32442.8	20560.8	12520.7	Riboprine	Nucleotides and derivatives	C16427	ko00908,ko01110	--
995	Hmpp103270	29763.4	30536.7	30811.6	29067.6	32941.8	10578.8	Eriodictyol-7-O-glucoronide	Flavonoids	--	--	--
996	pmb0626	39731.4	22516.2	28524.1	36221	32588	37262.6	Apigenin-6-C-glucoside-7-O-Sophoroside*	Flavonoids	--	--	--
997	Lmwp004293	39697.1	59073.9	54524.7	43612	29223.5	24618.2	Quercetin-3-O-(2'''-O-p-coumaroyl)sophoroside-7-O-glucoside	Flavonoids	--	--	--
998	pmb3075	29711.3	66494.8	60865	36882.8	22513.8	22551.1	3-O-p-Coumaroylshikimic acid*	Phenolic acids	--	--	--
999	pme3207	2.6234e+06	2.82001e+06	2.54802e+06	2.5549e+06	2.28632e+06	2.58223e+06	Muconic acid	Organic acids	C02480	ko01100	--
1000	pme3184	112388	26119.9	89814.4	96957.3	68515.7	54041.3	2'-Deoxyadenosine-5'-monophosphate	Nucleotides and derivatives	C00360	ko00230,ko01100	--
1001	MWS2984	8420.07	16869.5	9754.17	19656.3	15781.5	18125.6	8-Azaguanine	Nucleotides and derivatives	--	--	--
1002	pme2244	6703.56	10841.5	25171.8	47698.6	49446.9	42140.8	3-Indolepropionic acid	Alkaloids	--	--	up
1003	Zmpn004068	820.141	4808	2440.87	9680.06	17138.9	24480.7	Phloretin-2'-O-(6''-O-xylosyl)glucoside	Flavonoids	--	--	up
1004	zjbp110801	22551	23571.6	19303	19500.5	27180.8	9840.12	6-hydroxy-7-methoxy-2-[2-(3'-hydroxy-4'-methoxyphenyl)ethyl]chromone	Others	--	--	--
1005	Jmgn005927	766833	830117	1.39527e+06	820362	1.04311e+06	1.19611e+06	2-hydroxynaringenin	Flavonoids	--	--	--
1006	Lmrn001951	131821	124424	61518.7	126267	87910.4	165962	(S)-2-Hydroxy-3-(4-Hydroxyphenyl)Propanoic Acid	Phenolic acids	--	--	--
1007	pmb2507	39155.1	61089.8	34486.6	22034	45636.7	50221.8	2-Deoxyribose-1-phosphate	Nucleotides and derivatives	C00672	ko00030,ko00240,ko01100	--
1008	mws0352	40229.2	28828.1	32519.5	31599	22748.9	25612.7	Theophylline	Alkaloids	C07130	ko00232,ko01100,ko01110	--
1009	pme3351	23652.5	37315.7	37387	13746.2	34680.1	24687.4	Allysine(6-Oxo DL-Norleucine)	Amino acids and derivatives	C04076	ko00300,ko00310,ko00960,ko01100,ko01110,ko01230	--
1010	Li512111	5592.24	9993.33	10843.5	32333.1	10833.2	12951.7	Isorhamnetin-3-O-(6''-acetylglucoside)	Flavonoids	--	--	--
1011	Lmcp005197	13583.8	23549.5	10495.2	19151.5	34161	36931.3	Theaflavin-3,3'-di-O-gallate	Tannins	--	--	--
1012	pma1751	9	9	9	22055.5	21641.6	17123.9	N-(beta-D-Glucosyl)nicotinate	Others	--	--	up
1013	mws0805	12935.8	6986.69	9525.43	10708.2	12354.9	13404.5	N-Acetylneuraminic acid	Amino acids and derivatives	C00270	ko00520,ko01100	--
1014	MWSHY0199	23386.9	28693.9	39309.6	20098.8	15678.4	33894.3	Quercetin-3-O-(6''-O-galloyl)galactoside	Flavonoids	--	--	--
1015	HJAP044	22765.2	18427.1	26104.2	34318	15573.3	32372.4	1-(2,4,5-Trimethoxyphenyl)propan-1-one	Phenolic acids	--	--	--
1016	MWSHY0031	14320.1	11629	9399.12	5127.42	5329.1	5127.42	Apigenin-7-O-glucuronide	Flavonoids	--	--	down
1017	pme0253	74087.4	61044.3	49399.3	54535.8	56345.1	88206.2	N-Acetyl-L-leucine	Amino acids and derivatives	C02710	--	--
1018	pme0295	442529	371176	386406	222145	348907	379726	4-Acetamidobutyric acid	Organic acids	C02946	ko00330,ko01100	--
1019	Lmgn000219	19038.5	19754.6	10376	14539.9	9237.77	14625.5	Succinic semialdehyde	Organic acids	C00232	ko00250,ko00350,ko00650,ko00750,ko00760,ko01100,ko01200	--
1020	Lmsn004334	18469.9	19892.3	29393.8	27145.2	19303.8	15325.8	1-O-Feruloyl-3-O-galloyl-4,6-(S)-HHDP-β-D-glucose	Phenolic acids	--	--	--
1021	pme3437	18511.3	16926.2	12420.7	14666.6	14117.4	10429.2	Eudesmic acid (3,4,5-trimethoxybenzoic acid)	Phenolic acids	--	--	--
1022	Lmdp004011	17557.5	15497.8	14579.8	19251	13458.4	21087.2	Quercetin-3-O-(6''-O-Caffeoyl)sophoroside-7-O-rhamnoside	Flavonoids	--	--	--
1023	Lmjp003090	31020.9	36024.9	45711.9	24792.5	13672.8	31153.9	Isofraxidin-7-O-glucoside	Lignans and Coumarins	--	--	--
1024	Lmrn002746	55462.6	44248.5	34257.6	44332.5	45336.9	39363.9	2-Hydroxy-4-methylpentanoic acid	Organic acids	--	--	--
1025	Zmyn005026	1.82122e+07	5.22786e+07	2.54693e+07	1.73075e+07	2.11039e+07	2.3001e+07	16-Methylheptadecanoic acid	Lipids	C20356	--	--
1026	MWS20182	6173.62	14019.9	12725.6	6730.45	3442.88	15142.1	Dihydroferulic Acid	Phenolic acids	--	--	--
1027	Lmzn001894	11175.2	8843.32	16091.3	15291.2	12958	12889.1	Kaempferol-3-O-glucuronide	Flavonoids	--	--	--
1028	Lmsn003953	35984.4	63956	40019.6	30212.9	19014.7	35847.9	1-O-Caffeoyl-3,4-di-O-galloyl-β-D-glucose*	Phenolic acids	--	--	--
1029	pme2746	176127	600026	440922	437685	107562	203771	Riboflavin 5'-Adenosine Diphosphate	Nucleotides and derivatives	C00016	ko00740,ko01100,ko01110,ko01240	--
1030	pmb2601	27771.9	51350.1	22554.3	37802.9	31662.6	38851.6	7-Hydroxycoumarin-O-rhamnoside	Lignans and Coumarins	--	--	--
1031	mws0093	20618	29305.4	15896.4	27395.3	32629.1	44513.3	Coniferyl alcohol	Phenolic acids	C00590	ko00940,ko00998,ko01100,ko01110	--
1032	MWSmce486	16760.4	19961.6	22740.1	15998.7	19232.6	3942.7	Manninotriose	Others	C05404	ko00052,ko01100	--
1033	pmb0786	5.35402e+06	4.13628e+06	3.87793e+06	3.34705e+06	2.82025e+06	2.48501e+06	D-Glucosamine	Others	C00329	ko00520,ko01100	--
1034	Lmmp003672	22909.7	31206.5	17911.7	59746.8	55046	56542.3	8,8'-Methylenebiscatechin	Flavonoids	--	--	up
1035	pmb0819	17423.6	30820.3	30836.3	43624.8	33819.1	41044.7	3-Indoleacetonitrile	Alkaloids	C02938	ko00380,ko01100	--
1036	mws1153	23845.2	28603.9	14787.5	35253	29789.3	21753.9	2'-Acetylacteoside	Phenolic acids	--	--	--
1037	pme2996	38936.3	40114.2	10208.9	9	9	9	4-Hydroxycoumarin	Lignans and Coumarins	C20414	--	down
1038	Zmxp005324	77930.5	32050.9	57090.9	44476.5	29157	54552.3	Dihydrodehydrodiconiferyl alcohol	Lignans and Coumarins	--	--	--
1039	mws1346	15927.3	28579.2	52715.3	117462	139940	125972	DL-2-Aminoadipic acid	Alkaloids	C00956	ko00300,ko00310,ko00311,ko01100,ko01110,ko01210,ko01230	up
1040	MWS0813	24761.7	21869	13058.3	9917.74	6705.36	9	5-Oxoproline*	Amino acids and derivatives	C02237	ko01100	--
1041	Hmbp002498	3215.79	7551.81	4956.63	10832.8	13329.9	21652.1	Scopoletin-7-O-xylosyl(1→6)glucoside	Lignans and Coumarins	--	--	up
1042	pmn001710	24615.8	14685.9	19075.1	26408.8	9	39707.9	Rosmarinic acid-3'-O-glucoside	Phenolic acids	--	--	--
1043	Lmcp004369	148847	80837	154949	51679.1	70689.2	37210.1	Quercetin-3',4'-dimethyl ether	Flavonoids	--	--	down
1044	MWS1888	17067.8	13124.1	16920.5	32006.1	37687.5	31640.9	Phenyl-beta-D-glucoside	Phenolic acids	C11611	--	up
1045	Zmhp005139	2292.05	9103.94	4602.07	7819.69	6222.66	8396.05	Tamarixetin-3-O-(6''-malonyl)glucoside	Flavonoids	--	--	--
1046	Hmqp002567	24957	11827.5	16987.2	13975.7	15289.2	15255	4-Hydroxycinnamic acid p-hydroxyphenethylamine*	Phenolic acids	--	--	--
