# Supplementary material for: Insights into the physiological, molecular, and genetic regulators of albinism in Camellia sinensis leaves
Source: Front Genet. 2023 Sep 6;14:1219335. doi: 10.3389/fgene.2023.1219335 (PMC10516542; doi:10.3389/fgene.2023.1219335)
Supplement: Supplementary file 7 [file Table5.XLSX]

## Sheet: Sheet1
Table S5. KEGG pathways associated with co regulation of DEGs and DAMs identified through conjoint analysis
KEGG_map	Description	DiffRatio_meta	BgRatio_meta	P-value_meta	Adjusted P-value_meta	Index_meta	CID_meta	Count_meta	DiffRatio_gene	BgRatio_gene	P-value_gene	Adjusted P-value_gene	Index_gene	KO_gene	Count_gene
ko00480	Glutathione metabolism	1/45	8/318	0.709282	1	MA10039492	C05422	1	20/513	239/17487	2.69971e-05	0.00323965	novel.7805;TEA007697;TEA029613;TEA033758;TEA029673;TEA006036;TEA003710;TEA025152;TEA015341;TEA017121;TEA033741;TEA010449;novel.10805;novel.12752;novel.18311;novel.8442;TEA026161;TEA015688;novel.8372;TEA014026	K00033+K00797+K00799+K00799+K00799+K00799+K00799+K00799+K00799+K00799+K00799+K00799+K00799+K00799+K00799+K00799+K10808+K10808+K10808+K18592	20
ko00195	Photosynthesis	1/45	3/318	0.368276	1	MWSmce668	C00002	1	12/513	147/17487	0.00132945	0.159534	TEA019276;novel.15537;novel.7527;TEA010657;TEA001157;novel.17577;TEA023681;novel.19207;novel.19450;TEA005618;TEA023668;novel.20654	K02108+K02108+K02112+K02639+K02693+K02698+K02699+K02701+K02705+K02721+K02723+K08903	12
ko01110	Biosynthesis of secondary metabolites	23/45	126/318	0.063236	1	pme1201;mws0254;Lmbp000123;mws0282;mws0671;pme0026;mws0258;mws0227;pme0010;pmb1096;mws0256;Zmyn000155;mws0230;pme0075;mws2118;pme0006;pme3154;MWSmce668;mws0260;mws1167;mws0921;mws1038;mws1346	C00774+C00135+C17213+C00078+C00263+C00047+C00407+C00123+C00065+C00463+C00183+C00437+C00188+C00624+C01604+C00148+C00418+C00002+C00062+C00036+C02646+C00831+C00956	23	147/513	4119/17487	0.00390131	0.468158	novel.3034;novel.7805;TEA018687;TEA031641;TEA014780;TEA006011;TEA007262;novel.18885;TEA016181;TEA008472;TEA008473;TEA011393;TEA027831;TEA026805;TEA028180;TEA027359;TEA014809;TEA026798;TEA010146;novel.5805;TEA034016;TEA015507;TEA015493;novel.1394;novel.13235;TEA001548;novel.12644;TEA011908;TEA032948;TEA030476;novel.13895;TEA000909;TEA031483;TEA023767;TEA030269;TEA009801;TEA001650;TEA020747;TEA0226…	K00021+K00033+K00128+K00134+K00218+K00224+K00232+K00234+K00318+K00430+K00430+K00430+K00430+K00430+K00430+K00430+K00430+K00430+K00430+K00454+K00475+K00600+K00600+K00600+K00626+K00640+K00655+K00660+K00688+K00695+K00695+K00815+K00851+K00873+K00873+K00928+K00928+K00939+K00963+K00975+K00975+K00975+K01087+K01092+K01115+K01188+K01188+K01193+K01193+K01193+K01193+K01193+K01194+K01194+K01593+K01601+K01601+…	147
ko00940	Phenylpropanoid biosynthesis	1/45	17/318	0.930547	1	mws0921	C02646	1	28/513	584/17487	0.0077111	0.925332	TEA008472;TEA008473;TEA011393;TEA027831;TEA026805;TEA028180;TEA027359;TEA014809;TEA026798;TEA010146;TEA017115;novel.4477;TEA011511;TEA030722;novel.10293;novel.14223;novel.16247;novel.13325;TEA003038;TEA013065;TEA002130;TEA030717;novel.4296;TEA020054;TEA020055;TEA022516;TEA033414;TEA001578	K00430+K00430+K00430+K00430+K00430+K00430+K00430+K00430+K00430+K00430+K01188+K01188+K05349+K05350+K05350+K09753+K09753+K12355+K13065+K13065+K13065+K13065+K13065+K22395+K22395+K23260+K23260+K23260	28
ko00460	Cyanoamino acid metabolism	3/45	5/318	0.0216613	1	mws0258;pme0010;mws0256	C00407+C00065+C00183	3	11/513	174/17487	0.0138043	1	TEA015507;TEA015493;novel.1394;TEA017115;novel.4477;TEA011511;TEA030722;novel.10293;TEA014026;TEA023948;TEA024624	K00600+K00600+K00600+K01188+K01188+K05349+K05350+K05350+K18592+K20802+K22706	11
ko00908	Zeatin biosynthesis	2/45	11/318	0.47746	1	pme0040;MWSmce668	C00147+C00002	2	9/513	143/17487	0.0252181	1	TEA009753;novel.116;TEA023526;novel.1696;TEA032165;TEA008545;novel.2997;novel.5865;novel.9912	K13495+K13495+K13496+K13496+K23452+K23452+K23452+K23452+K23452	9
ko00860	Porphyrin and chlorophyll metabolism	1/45	2/318	0.263377	1	mws0230	C00188	1	7/513	103/17487	0.0319102	1	TEA014780;novel.18553;novel.19405;TEA021354;novel.4724;TEA027994;TEA010303	K00218+K02492+K02492+K03403+K04035+K08099+K22013	7
ko00630	Glyoxylate and dicarboxylate metabolism	3/45	10/318	0.155343	1	pme0193;pme0010;mws1167	C00064+C00065+C00036	3	13/513	285/17487	0.0779767	1	TEA015507;TEA015493;novel.1394;novel.13235;TEA001659;novel.17475;novel.10022;TEA012902;novel.3480;TEA032217;TEA016248;TEA004465;TEA027470	K00600+K00600+K00600+K00626+K01601+K01601+K01601+K01895+K01895+K01915+K02437+K11517+K15919	13
ko00910	Nitrogen metabolism	1/45	2/318	0.263377	1	pme0193	C00064	1	5/513	88/17487	0.116493	1	TEA031206;TEA013227;TEA013984;TEA032217;TEA000784	K00261+K00366+K01673+K01915+K10534	5
ko00190	Oxidative phosphorylation	1/45	4/318	0.458522	1	MWSmce668	C00002	1	14/513	335/17487	0.11789	1	novel.18885;TEA000303;TEA003787;TEA011366;novel.15381;novel.2974;TEA019276;novel.15537;novel.7527;novel.5929;novel.9747;TEA023871;TEA015830;novel.20802	K00234+K00411+K00413+K01507+K01507+K01535+K02108+K02108+K02112+K02154+K02154+K02155+K03949+K05579	14
ko00941	Flavonoid biosynthesis	3/45	34/318	0.891668	1	pme1201;Lmsn003297;mws2118	C00774+C16408+C01604	3	12/513	280/17487	0.122988	1	TEA034016;TEA011908;TEA018689;novel.16671;TEA010762;novel.6670;TEA003038;TEA013065;TEA002130;TEA030717;novel.4296;TEA030023	K00475+K00660+K01859+K01859+K05278+K08695+K13065+K13065+K13065+K13065+K13065+K13082	12
ko00261	Monobactam biosynthesis	3/45	5/318	0.0216613	1	pme0010;mws0230;mws0260	C00065+C00188+C00062	3	2/513	22/17487	0.135142	1	TEA009801;TEA001650	K00928+K00928	2
ko01200	Carbon metabolism	2/45	17/318	0.723809	1	pme0010;mws1167	C00065+C00036	2	26/513	706/17487	0.138676	1	novel.7805;TEA031641;TEA007262;novel.18885;TEA031206;TEA015507;TEA015493;novel.1394;novel.13235;TEA001548;TEA031483;TEA023767;TEA030269;TEA001659;novel.17475;novel.10022;TEA026497;TEA032874;TEA005441;TEA012902;novel.3480;novel.3636;TEA016248;TEA019863;TEA004465;TEA027470	K00033+K00134+K00232+K00234+K00261+K00600+K00600+K00600+K00626+K00640+K00851+K00873+K00873+K01601+K01601+K01601+K01689+K01803+K01810+K01895+K01895+K01963+K02437+K05298+K11517+K15919	26
ko00750	Vitamin B6 metabolism	1/45	6/318	0.602814	1	pme0193	C00064	1	2/513	24/17487	0.155559	1	novel.20573;TEA027217	K06215+K13248	2
ko01100	Metabolic pathways	38/45	246/318	0.150046	1	mws0609;mws0254;mws0282;MWSmce548;mws0671;pme0193;MA10039492;pme0026;pme1178;mws0258;pme0274;mws2608;mws0227;mws1189;pme0010;pmb1096;pme1184;mws0976;mws0256;MWS2076;Zmyn000155;pme0040;Lmlp003161;mws0230;pme0075;pme0006;pme3154;mws0248;MWSmce668;mws0260;MWS0631;mws1167;pme3732;mws0921;MWS3270;pme1194;Lmgn000160;mws1346	C00942+C00135+C00078+C00719+C00263+C00064+C05422+C00047+C00387+C00407+C02378+C01132+C00123+C00333+C00065+C00463+C00330+C02067+C00183+C01987+C00437+C00147+C10497+C00188+C00624+C00148+C00418+C00299+C00002+C00062+C05824+C00036+C00475+C02646+C03722+C00881+C02642+C00956	38	228/513	7403/17487	0.17445	1	TEA006478;novel.4342;novel.3034;novel.7805;TEA029463;TEA018687;TEA031641;TEA014780;TEA007262;novel.18885;TEA031206;TEA016181;TEA013227;novel.2959;TEA000303;TEA003787;TEA008472;TEA008473;TEA011393;TEA027831;TEA026805;TEA028180;TEA027359;TEA014809;TEA026798;TEA010146;novel.5805;TEA034016;TEA004042;TEA015507;TEA015493;novel.1394;novel.13235;TEA001548;TEA026382;novel.12644;TEA011908;TEA024266;TEA0329…	K00020+K00020+K00021+K00033+K00108+K00128+K00134+K00218+K00232+K00234+K00261+K00318+K00366+K00387+K00411+K00413+K00430+K00430+K00430+K00430+K00430+K00430+K00430+K00430+K00430+K00430+K00454+K00475+K00558+K00600+K00600+K00600+K00626+K00640+K00648+K00655+K00660+K00679+K00688+K00695+K00695+K00770+K00797+K00799+K00799+K00799+K00799+K00799+K00799+K00799+K00799+K00799+K00799+K00799+K00799+K00799+K00799+…	228
ko00998	Biosynthesis of various secondary metabolites - part 2	2/45	14/318	0.614896	1	mws0282;MWSmce668	C00078+C00002	2	1/513	7/17487	0.188167	1	TEA015375	K21568	1
ko00300	Lysine biosynthesis	3/45	6/318	0.0390344	1	mws0671;pme0026;mws1346	C00263+C00047+C00956	3	2/513	31/17487	0.230399	1	TEA009801;TEA001650	K00928+K00928	2
ko00260	Glycine, serine and threonine metabolism	5/45	9/318	0.00373902	0.216863	mws0282;MWSmce548;mws0671;pme0010;mws0230	C00078+C00719+C00263+C00065+C00188	5	8/513	199/17487	0.230756	1	TEA029463;TEA015507;TEA015493;novel.1394;TEA009801;TEA001650;TEA016248;TEA027470	K00108+K00600+K00600+K00600+K00928+K00928+K02437+K15919	8
ko00400	Phenylalanine, tyrosine and tryptophan biosynthesis	2/45	9/318	0.371674	1	mws0282;pmb1096	C00078+C00463	2	5/513	130/17487	0.3341	1	TEA000909;TEA027886;TEA011847;TEA027892;TEA008672	K00815+K13832+K13832+K13832+K13832	5
ko00900	Terpenoid backbone biosynthesis	1/45	1/318	0.141509	1	pme3154	C00418	1	5/513	133/17487	0.351566	1	novel.3034;novel.13235;TEA008876;TEA003400;TEA018068	K00021+K00626+K01662+K11778+K13789	5
ko00920	Sulfur metabolism	2/45	6/318	0.202664	1	mws0671;pme0010	C00263+C00065	2	3/513	81/17487	0.425744	1	novel.2959;TEA001548;TEA015346	K00387+K00640+K05907	3
ko00380	Tryptophan metabolism	5/45	11/318	0.0109562	0.635458	mws0282;pmb1096;pmb0818;MWS2076;MWS3270	C00078+C00463+C05660+C01987+C03722	5	8/513	246/17487	0.434206	1	TEA018687;novel.13235;novel.15973;TEA032861;TEA025560;TEA020627;novel.2395;TEA009011	K00128+K00626+K01426+K01593+K11818+K22588+K22588+K23947	8
ko01230	Biosynthesis of amino acids	17/45	38/318	6.8591e-07	3.97828e-05	mws0254;mws0282;mws0671;pme0193;pme0026;mws0258;mws0227;pme0010;mws0256;Zmyn000155;mws0230;pme0075;pme0006;mws0260;MWS0631;mws1167;mws1346	C00135+C00078+C00263+C00064+C00047+C00407+C00123+C00065+C00183+C00437+C00188+C00624+C00148+C00062+C05824+C00036+C00956	17	18/513	608/17487	0.518515	1	TEA031641;TEA015507;TEA015493;novel.1394;TEA001548;TEA023767;TEA030269;TEA009801;TEA001650;TEA026497;TEA032874;TEA032217;TEA007387;novel.9165;TEA027886;TEA011847;TEA027892;TEA008672	K00134+K00600+K00600+K00600+K00640+K00873+K00873+K00928+K00928+K01689+K01803+K01915+K01953+K01953+K13832+K13832+K13832+K13832	18
ko00402	Benzoxazinoid biosynthesis	1/45	2/318	0.263377	1	pmb1096	C00463	1	1/513	26/17487	0.539163	1	novel.11179	K13229	1
ko00966	Glucosinolate biosynthesis	5/45	6/318	0.00024946	0.0144687	Lmbp000123;mws0282;mws0258;mws0227;mws0256	C17213+C00078+C00407+C00123+C00183	5	1/513	27/17487	0.552703	1	TEA025560	K11818	1
ko00330	Arginine and proline metabolism	3/45	16/318	0.400429	1	Lmlp003161;pme0006;mws0260	C10497+C00148+C00062	3	5/513	175/17487	0.586511	1	TEA018687;TEA016181;TEA007697;novel.15973;novel.20465	K00128+K00318+K00797+K01426+K01611	5
ko00052	Galactose metabolism	1/45	19/318	0.949791	1	mws2608	C01132	1	9/513	335/17487	0.652664	1	TEA022671;TEA004832;TEA004824;TEA030087;novel.16214;novel.901;TEA007479;TEA031908;TEA006804	K00963+K01193+K01193+K01193+K01193+K01193+K06617+K18819+K18819	9
ko00710	Carbon fixation in photosynthetic organisms	1/45	8/318	0.709282	1	mws1167	C00036	1	6/513	228/17487	0.662802	1	TEA031641;TEA001659;novel.17475;novel.10022;TEA032874;TEA019863	K00134+K01601+K01601+K01601+K01803+K05298	6
ko00040	Pentose and glucuronate interconversions	1/45	10/318	0.787675	1	mws1189	C00333	1	11/513	411/17487	0.664458	1	TEA022671;TEA020049;TEA026831;TEA026842;TEA003940;TEA000883;novel.7135;TEA001784;TEA000479;TEA026811;TEA026141	K00963+K01051+K01051+K01051+K01051+K01051+K01051+K01184+K01184+K01728+K16190	11
ko00270	Cysteine and methionine metabolism	3/45	9/318	0.120372	1	mws0671;pme0010;MWS0631	C00263+C00065+C05824	3	8/513	302/17487	0.664692	1	TEA004042;TEA001548;TEA007697;TEA000909;TEA009801;TEA001650;novel.20465;TEA021049	K00558+K00640+K00797+K00815+K00928+K00928+K01611+K05933	8
ko00230	Purine metabolism	7/45	20/318	0.0131637	0.763492	mws0609;pmc0066;pme0193;pme1178;pme1184;pme0040;MWSmce668	C00942+C06196+C00064+C00387+C00330+C00147+C00002	7	8/513	305/17487	0.675385	1	TEA027692;TEA023767;TEA030269;TEA020747;novel.15628;TEA026161;TEA015688;novel.8372	K00856+K00873+K00873+K00939+K02083+K10808+K10808+K10808	8
ko00220	Arginine biosynthesis	4/45	8/318	0.0160719	0.932168	pme0193;Zmyn000155;pme0075;mws0260	C00064+C00437+C00624+C00062	4	2/513	80/17487	0.684997	1	TEA031206;TEA032217	K00261+K01915	2
ko00901	Indole alkaloid biosynthesis	1/45	3/318	0.368276	1	mws0282	C00078	1	1/513	41/17487	0.705417	1	TEA032861	K01593	1
ko00250	Alanine, aspartate and glutamate metabolism	2/45	10/318	0.425757	1	pme0193;mws1167	C00064+C00036	2	4/513	165/17487	0.717247	1	TEA031206;TEA032217;TEA007387;novel.9165	K00261+K01915+K01953+K01953	4
ko00520	Amino sugar and nucleotide sugar metabolism	1/45	12/318	0.845272	1	mws1189	C00333	1	12/513	480/17487	0.754115	1	novel.20722;TEA022671;TEA021298;TEA022053;novel.8080;TEA031484;TEA023307;TEA013812;novel.154;TEA005441;novel.19047;TEA026141	K00770+K00963+K00975+K00975+K00975+K01183+K01183+K01183+K01809+K01810+K13648+K16190	12
ko00280	Valine, leucine and isoleucine degradation	3/45	4/318	0.00962194	0.558073	mws0258;mws0227;mws0256	C00407+C00123+C00183	3	4/513	177/17487	0.766623	1	TEA006478;novel.4342;TEA018687;novel.13235	K00020+K00020+K00128+K00626	4
ko02010	ABC transporters	17/45	45/318	1.31612e-05	0.000763352	mws0254;MWSmce548;pme0193;pme0026;pme1178;mws0258;mws0227;mws1189;pme0010;pme1184;mws0256;mws0230;pme0006;mws0248;mws0260;pme3732;pme1194	C00135+C00719+C00064+C00047+C00387+C00407+C00123+C00333+C00065+C00330+C00183+C00188+C00148+C00299+C00062+C00475+C00881	17	6/513	259/17487	0.77524	1	novel.21796;TEA002347;TEA019648;novel.18148;TEA031866;TEA031213	K05658+K05666+K05666+K05681+K08711+K08711	6
ko00620	Pyruvate metabolism	1/45	4/318	0.458522	1	mws1167	C00036	1	7/513	304/17487	0.792103	1	TEA018687;novel.13235;TEA023767;TEA030269;TEA012902;novel.3480;novel.3636	K00128+K00626+K00873+K00873+K01895+K01895+K01963	7
ko00010	Glycolysis / Gluconeogenesis	1/45	7/318	0.660101	1	mws1167	C00036	1	9/513	384/17487	0.797675	1	TEA018687;TEA031641;TEA023767;TEA030269;TEA026497;TEA032874;TEA005441;TEA012902;novel.3480	K00128+K00134+K00873+K00873+K01689+K01803+K01810+K01895+K01895	9
ko00340	Histidine metabolism	1/45	5/318	0.536123	1	mws0254	C00135	1	1/513	58/17487	0.822682	1	TEA018687	K00128	1
ko01210	2-Oxocarboxylic acid metabolism	10/45	17/318	1.13948e-05	0.000660897	Lmbp000123;mws0282;pme0026;mws0258;mws0227;mws0256;Zmyn000155;pme0075;mws1167;mws1346	C17213+C00078+C00047+C00407+C00123+C00183+C00437+C00624+C00036+C00956	10	3/513	151/17487	0.823793	1	TEA009801;TEA001650;TEA025560	K00928+K00928+K11818	3
ko00410	beta-Alanine metabolism	3/45	12/318	0.232925	1	mws0254;MWS3270;Lmgn000160	C00135+C03722+C02642	3	2/513	115/17487	0.855087	1	TEA018687;TEA007262	K00128+K00232	2
ko00310	Lysine degradation	2/45	8/318	0.31583	1	pme0026;mws1346	C00047+C00956	2	2/513	117/17487	0.861661	1	TEA018687;novel.13235	K00128+K00626	2
ko01240	Biosynthesis of cofactors	8/45	44/318	0.267895	1	mws0282;pme0193;mws1189;pme0010;mws0256;MWSmce668;mws1167;MWS3270	C00078+C00064+C00333+C00065+C00183+C00002+C00036+C03722	8	15/513	671/17487	0.890538	1	TEA018687;TEA015507;TEA015493;novel.1394;TEA019508;TEA023767;TEA030269;TEA020747;TEA022671;novel.154;novel.18553;novel.19405;novel.20573;TEA027217;novel.9137	K00128+K00600+K00600+K00600+K00858+K00873+K00873+K00939+K00963+K01809+K02492+K02492+K06215+K13248+K14760	15
ko00564	Glycerophospholipid metabolism	1/45	6/318	0.602814	1	pme0010	C00065	1	6/513	325/17487	0.918255	1	novel.12644;TEA012503;TEA015272;TEA019150;TEA005014;TEA005658	K00655+K01115+K01126+K14156+K18696+K25193	6
ko00760	Nicotinate and nicotinamide metabolism	1/45	10/318	0.787675	1	MWS3270	C03722	1	1/513	87/17487	0.925497	1	TEA019508	K00858	1
ko00240	Pyrimidine metabolism	6/45	18/318	0.0283418	1	pme0193;mws0976;mws0248;pme3732;pme1194;Lmgn000160	C00064+C02067+C00299+C00475+C00881+C02642	6	3/513	196/17487	0.929879	1	TEA026161;TEA015688;novel.8372	K10808+K10808+K10808	3
ko00960	Tropane, piperidine and pyridine alkaloid biosynthesis	2/45	8/318	0.31583	1	pme0026;mws0258	C00047+C00407	2	1/513	91/17487	0.933903	1	TEA000909	K00815	1
ko00770	Pantothenate and CoA biosynthesis	3/45	9/318	0.120372	1	mws0256;mws1038;Lmgn000160	C00183+C00831+C02642	3	1/513	96/17487	0.943091	1	TEA018687	K00128	1
ko00970	Aminoacyl-tRNA biosynthesis	11/45	15/318	1.27475e-07	7.39354e-06	mws0254;mws0282;pme0193;pme0026;mws0258;mws0227;pme0010;mws0256;mws0230;pme0006;mws0260	C00135+C00078+C00064+C00047+C00407+C00123+C00065+C00183+C00188+C00148+C00062	11	4/513	257/17487	0.946133	1	TEA012169;TEA001906;TEA020786;novel.15895	K01873+K01873+K01873+K01876	4
ko00020	Citrate cycle (TCA cycle)	1/45	5/318	0.536123	1	mws1167	C00036	1	1/513	127/17487	0.977524	1	novel.18885	K00234	1
ko00600	Sphingolipid metabolism	1/45	3/318	0.368276	1	pme0010	C00065	1	1/513	153/17487	0.989702	1	TEA026492	K12349	1
ko00053	Ascorbate and aldarate metabolism	2/45	13/318	0.572222	1	MA10039492;mws1189	C05422+C00333	2	2/513	244/17487	0.994366	1	TEA018687;TEA026141	K00128+K16190	2
